# Supplementary material for: Tetra­kis(μ2-3,4-dimethoxy­phenyl­acetato)-κ3 O,O′:O′;κ3 O:O:O′;κ2 O:O′;κ2 O:O′-bis­[(3,4-dimethoxy­phenyl­acetato-κ2 O,O′)(1,10-phenanthroline-κ2 N,N)thulium(III)]
Source: Acta Crystallogr Sect E Struct Rep Online. 2009 Dec 4;66(Pt 1):m9. doi: 10.1107/S1600536809051435 (PMC2979998; doi:10.1107/S1600536809051435)
Supplement: Supplementary file 1 [file e-66-000m9-sup1.cif]

##############################################################################
###                                                                        ###
###        Electronic paper (Acta Crystallographica Section E)             ###
###                                                                        ###
##############################################################################
#                                                                            #
# This CIF contains the data in a paper accepted for publication in Acta     #
# Crystallographica Section E. It conforms to the requirements of Notes      #
# for Authors for Section E, and has been peer reviewed under the auspices   #
# of the IUCr Commission on Journals.                                        #
#                                                                            #
# Full details of the Crystallographic Information File format               #
# are given in the paper "The Crystallographic Information File (CIF):       #
# a New Standard Archive File for Crystallography" by S. R. Hall, F. H.      #
# Allen and I. D. Brown [Acta Cryst. (1991), A47, 655-685].                  #
#                                                                            #
# The current version of the core CIF dictionary is obtainable from          #
# ftp://ftp.iucr.org/pub/cif_core.dic. The current version number is 2.4.    #
#                                                                            #
# Software is freely available for graphical display of the structure(s) in  #
# this CIF.  For information consult the CIF home page http://www.iucr.org/  #
# cif/home.html                                                              #
#                                                                            #
# This file may be used for bona fide research purposes within the           #
# scientific community so long as proper attribution is given to the journal # 
# article from which it was obtained.                                        #
#                                                                            #
##############################################################################
                                             
data_I
_audit_creation_method     SHELXL-97
_chemical_name_systematic
;
Tetrakis(\m~2~-3,4-dimethoxyphenylacetato)-\k^3^<i>O</i>,<i>O</i>':<i>O</i>';
\k^3^<i>O</i>:<i>O</i>:<i>O</i>';\k^2^<i>O</i>:<i>O</i>';
\k^2^<i>O</i>:<i>O</i>'-bis[(3,4-dimethoxyphenylacetato-
\k^2^<i>O</i>,<i>O</i>')(1,10-phenanthroline-
\k^2^<i>N</i>,<i>N</i>)thulium(III)]
;
_chemical_name_common     ?
_chemical_formula_moiety     'C84 H82 N4 O24 Tm2'
_chemical_formula_sum     'C84 H82 N4 O24 Tm2'
_chemical_formula_iupac     '[Tm2 (C10 H11 O4)6 (C12 H8 N2)2]'
_chemical_formula_weight     1869.40
_chemical_melting_point     ?
_symmetry_cell_setting     Triclinic
_symmetry_space_group_name_H-M     'P -1'
_symmetry_space_group_name_Hall     '-P 1'
loop_
    _symmetry_equiv_pos_as_xyz
    'x, y, z'
    '-x, -y, -z'
_cell_length_a     12.30250(10)
_cell_length_b     12.3483(2)
_cell_length_c     14.5883(2)
_cell_angle_alpha     91.4570(10)
_cell_angle_beta     103.4030(10)
_cell_angle_gamma     114.4060(10)
_cell_volume     1944.71(4)
_cell_formula_units_Z     1
_cell_measurement_reflns_used     8597
_cell_measurement_theta_min     2.05
_cell_measurement_theta_max     27.60
_cell_measurement_temperature     296(2)
_exptl_crystal_description     block
_exptl_crystal_colour     colourless
_exptl_crystal_size_max     0.354
_exptl_crystal_size_mid     0.107
_exptl_crystal_size_min     0.096
_exptl_crystal_density_diffrn     1.596
_exptl_crystal_density_meas     ?
_exptl_crystal_density_method     'not measured'
_exptl_crystal_F_000     944
_exptl_absorpt_coefficient_mu     2.349
_exptl_absorpt_correction_type     multi-scan
_exptl_absorpt_process_details     '(SADABS; Sheldrick, 1996)'
_exptl_absorpt_correction_T_min     0.747
_exptl_absorpt_correction_T_max     0.798
_exptl_special_details
;
;
_diffrn_ambient_temperature     296(2)
_diffrn_radiation_type     MoK\a
_diffrn_radiation_wavelength     0.71073
_diffrn_radiation_source     'fine-focus sealed tube'
_diffrn_radiation_monochromator     graphite
_diffrn_measurement_device_type     'Bruker SMART APEX'
_diffrn_measurement_method     '\w scans'
_diffrn_detector_area_resol_mean     ?
_diffrn_reflns_number     32353
_diffrn_reflns_av_R_equivalents     0.0379
_diffrn_reflns_av_sigmaI/netI     0.0331
_diffrn_reflns_theta_min     2.05
_diffrn_reflns_theta_max     25.00
_diffrn_reflns_theta_full     25.00
_diffrn_measured_fraction_theta_max     0.999
_diffrn_measured_fraction_theta_full     0.999
_diffrn_reflns_limit_h_min     -14
_diffrn_reflns_limit_h_max     14
_diffrn_reflns_limit_k_min     -14
_diffrn_reflns_limit_k_max     14
_diffrn_reflns_limit_l_min     -17
_diffrn_reflns_limit_l_max     17
_diffrn_standards_number     none
_diffrn_standards_interval_count     none
_diffrn_standards_interval_time     none
_diffrn_standards_decay_%     0
_refine_special_details
;
Refinement of <i>F</i>^2^ against ALL reflections. The weighted <i>R</i>-factor
<i>wR</i> and goodness of fit <i>S</i> are based on <i>F</i>^2^, conventional
<i>R</i>-factors <i>R</i> are based on <i>F</i>, with <i>F</i> set to zero for
negative <i>F</i>^2^. The threshold expression of <i>F</i>^2^ >
\s(<i>F</i>^2^) is used only for calculating <i>R</i>-factors(gt) <i>etc</i>.
and is not relevant to the choice of reflections for refinement.
<i>R</i>-factors based on <i>F</i>^2^ are statistically about twice as large
as those based on <i>F</i>, and <i>R</i>- factors based on ALL data will be
even larger.
;
_reflns_number_total     6861
_reflns_number_gt     5961
_reflns_threshold_expression     'I>2\s(I)'
_refine_ls_structure_factor_coef     Fsqd
_refine_ls_matrix_type     full
_refine_ls_R_factor_gt     0.0245
_refine_ls_wR_factor_gt     0.0557
_refine_ls_wR_factor_ref     0.0584
_refine_ls_goodness_of_fit_ref     1.027
_refine_ls_restrained_S_all     1.027
_refine_ls_number_reflns     6861
_refine_ls_number_parameters     514
_refine_ls_number_restraints     0
_refine_ls_hydrogen_treatment     constr
_refine_ls_weighting_scheme     calc
_refine_ls_weighting_details
         'calc w=1/[\s^2^(Fo^2^)+(0.0303P)^2^+0.0710P] where P=(Fo^2^+2Fc^2^)/3'
_atom_sites_solution_hydrogens     geom
_atom_sites_solution_primary     direct
_atom_sites_solution_secondary     difmap
_refine_ls_shift/su_max     0.004
_refine_ls_shift/su_mean     0.001
_refine_diff_density_max     0.640
_refine_diff_density_min     -0.317
_refine_ls_extinction_method     none
_refine_ls_extinction_coef     ?
loop_
    _atom_type_symbol
    _atom_type_description
    _atom_type_scat_dispersion_real
    _atom_type_scat_dispersion_imag
    _atom_type_scat_source
    'C' 'C' 0.0033 0.0016
                         'International Tables Vol C Tables 4.2.6.8 and 6.1.1.4'
    'H' 'H' 0.0000 0.0000
                         'International Tables Vol C Tables 4.2.6.8 and 6.1.1.4'
    'N' 'N' 0.0061 0.0033
                         'International Tables Vol C Tables 4.2.6.8 and 6.1.1.4'
    'O' 'O' 0.0106 0.0060
                         'International Tables Vol C Tables 4.2.6.8 and 6.1.1.4'
    'Tm' 'Tm' -0.3139 5.2483
                         'International Tables Vol C Tables 4.2.6.8 and 6.1.1.4'
_computing_data_collection     'SMART (Bruker, 1997)'
_computing_cell_refinement     'SAINT (Bruker, 1999)'
_computing_data_reduction     'SAINT (Bruker, 1999)'
_computing_structure_solution     'SHELXS97 (Sheldrick, 2008)'
_computing_structure_refinement     'SHELXL97 (Sheldrick, 2008)'
_computing_molecular_graphics     'PLATON (Spek, 2009)'
_computing_publication_material     'SHELXL97 (Sheldrick, 2008)'
loop_
    _atom_site_type_symbol
    _atom_site_label
    _atom_site_fract_x
    _atom_site_fract_y
    _atom_site_fract_z
    _atom_site_U_iso_or_equiv
    _atom_site_adp_type
    _atom_site_calc_flag
    _atom_site_refinement_flags
    _atom_site_occupancy
    _atom_site_disorder_assembly
    _atom_site_disorder_group
    Tm Tm1 0.175028(11) 0.102013(13) 0.030650(9) 0.04097(6) Uani d . 1 . .
    N N1 0.3561(2) 0.1554(2) 0.18114(19) 0.0465(6) Uani d . 1 . .
    O O1 0.3698(2) -0.4441(2) 0.30577(16) 0.0521(6) Uani d . 1 . .
    C C1 0.3391(4) -0.5686(3) 0.2846(3) 0.0632(10) Uani d . 1 . .
    H H1A 0.3974 -0.5884 0.3283 0.095 Uiso calc R 1 . .
    H H1B 0.3422 -0.5848 0.2208 0.095 Uiso calc R 1 . .
    H H1C 0.2572 -0.6161 0.2905 0.095 Uiso calc R 1 . .
    O O2 0.3894(2) -0.2368(2) 0.36761(18) 0.0685(7) Uani d . 1 . .
    N N2 0.3785(2) 0.1373(2) 0.0008(2) 0.0496(7) Uani d . 1 . .
    C C2 0.2942(3) -0.4026(3) 0.2490(2) 0.0413(7) Uani d . 1 . .
    O O3 0.01233(18) -0.0982(2) 0.04225(14) 0.0462(5) Uani d . 1 . .
    C C3 0.2150(3) -0.4601(3) 0.1623(2) 0.0512(8) Uani d . 1 . .
    H H3A 0.2115 -0.5318 0.1373 0.061 Uiso calc R 1 . .
    O O4 0.20449(19) -0.0728(2) 0.08331(16) 0.0487(5) Uani d . 1 . .
    C C4 0.1394(3) -0.4117(3) 0.1114(3) 0.0581(9) Uani d . 1 . .
    H H4A 0.0872 -0.4512 0.0519 0.070 Uiso calc R 1 . .
    O O5 0.2337(3) 0.5128(3) -0.43218(19) 0.0821(8) Uani d . 1 . .
    C C5 0.1398(3) -0.3071(3) 0.1466(2) 0.0460(8) Uani d . 1 . .
    C C6 0.2248(3) -0.2465(3) 0.2326(2) 0.0451(8) Uani d . 1 . .
    H H6A 0.2297 -0.1737 0.2565 0.054 Uiso calc R 1 . .
    O O6 0.1019(2) 0.5544(3) -0.3365(2) 0.0800(8) Uani d . 1 . .
    O O7 0.21737(19) 0.2421(2) -0.08600(15) 0.0469(5) Uani d . 1 . .
    C C7 0.3022(3) -0.2915(3) 0.2833(2) 0.0435(7) Uani d . 1 . .
    O O8 0.2591(2) 0.3120(2) 0.06308(15) 0.0555(6) Uani d . 1 . .
    C C8 0.4180(4) -0.1159(4) 0.3958(3) 0.0852(14) Uani d . 1 . .
    H H8A 0.4800 -0.0874 0.4556 0.128 Uiso calc R 1 . .
    H H8B 0.3447 -0.1099 0.4022 0.128 Uiso calc R 1 . .
    H H8C 0.4488 -0.0682 0.3486 0.128 Uiso calc R 1 . .
    C C9 0.0460(3) -0.2642(3) 0.0961(3) 0.0550(9) Uani d . 1 . .
    H H9A -0.0017 -0.3175 0.0369 0.066 Uiso calc R 1 . .
    H H9B -0.0107 -0.2735 0.1349 0.066 Uiso calc R 1 . .
    O O9 -0.2502(3) -0.0455(3) -0.5655(2) 0.0980(10) Uani d . 1 . .
    C C10 0.0931(3) -0.1378(3) 0.0735(2) 0.0416(7) Uani d . 1 . .
    O O10 -0.1572(3) 0.1810(3) -0.5085(2) 0.0848(9) Uani d . 1 . .
    O O11 0.11190(19) -0.0205(2) -0.11245(15) 0.0470(5) Uani d . 1 . .
    C C11 0.3103(5) 0.5021(5) -0.4862(3) 0.1033(16) Uani d . 1 . .
    H H11C 0.2831 0.5165 -0.5499 0.155 Uiso calc R 1 . .
    H H11D 0.3060 0.4226 -0.4875 0.155 Uiso calc R 1 . .
    H H11A 0.3942 0.5598 -0.4581 0.155 Uiso calc R 1 . .
    C C12 0.2587(3) 0.4949(3) -0.3385(2) 0.0576(9) Uani d . 1 . .
    O O12 -0.09479(19) -0.1233(2) -0.15456(15) 0.0523(6) Uani d . 1 . .
    C C13 0.3461(3) 0.4592(3) -0.2948(3) 0.0625(10) Uani d . 1 . .
    H H13A 0.3935 0.4427 -0.3294 0.075 Uiso calc R 1 . .
    C C14 0.3652(3) 0.4470(3) -0.1987(3) 0.0633(10) Uani d . 1 . .
    H H14A 0.4253 0.4227 -0.1693 0.076 Uiso calc R 1 . .
    C C15 0.2951(3) 0.4710(3) -0.1466(2) 0.0534(9) Uani d . 1 . .
    C C16 0.2053(3) 0.5051(3) -0.1922(3) 0.0569(9) Uani d . 1 . .
    H H16A 0.1564 0.5194 -0.1580 0.068 Uiso calc R 1 . .
    C C17 0.1865(3) 0.5185(3) -0.2867(3) 0.0564(9) Uani d . 1 . .
    C C18 0.0160(4) 0.5660(4) -0.2907(4) 0.0914(14) Uani d . 1 . .
    H H18A -0.0379 0.5918 -0.3334 0.137 Uiso calc R 1 . .
    H H18B 0.0602 0.6242 -0.2347 0.137 Uiso calc R 1 . .
    H H18C -0.0322 0.4899 -0.2733 0.137 Uiso calc R 1 . .
    C C19 0.3135(4) 0.4569(3) -0.0425(3) 0.0640(10) Uani d . 1 . .
    H H19A 0.2760 0.4999 -0.0144 0.077 Uiso calc R 1 . .
    H H19B 0.4015 0.4944 -0.0115 0.077 Uiso calc R 1 . .
    C C20 0.2600(3) 0.3284(3) -0.0220(2) 0.0456(8) Uani d . 1 . .
    C C21 -0.2939(5) -0.1633(5) -0.6054(3) 0.1053(17) Uani d . 1 . .
    H H21A -0.3540 -0.1780 -0.6652 0.158 Uiso calc R 1 . .
    H H21B -0.3319 -0.2160 -0.5633 0.158 Uiso calc R 1 . .
    H H21C -0.2263 -0.1776 -0.6155 0.158 Uiso calc R 1 . .
    C C22 -0.1625(3) -0.0060(4) -0.4787(3) 0.0617(10) Uani d . 1 . .
    C C23 -0.1222(3) -0.0781(3) -0.4219(3) 0.0585(9) Uani d . 1 . .
    H H23A -0.1556 -0.1601 -0.4422 0.070 Uiso calc R 1 . .
    C C24 -0.0336(3) -0.0302(3) -0.3362(2) 0.0488(8) Uani d . 1 . .
    C C25 0.0151(3) 0.0914(3) -0.3078(2) 0.0594(9) Uani d . 1 . .
    H H25A 0.0751 0.1250 -0.2501 0.071 Uiso calc R 1 . .
    C C26 -0.0237(4) 0.1647(4) -0.3637(3) 0.0667(10) Uani d . 1 . .
    H H26A 0.0107 0.2468 -0.3437 0.080 Uiso calc R 1 . .
    C C27 -0.1136(3) 0.1156(4) -0.4491(2) 0.0602(10) Uani d . 1 . .
    C C28 -0.1058(5) 0.3062(5) -0.4796(4) 0.1056(17) Uani d . 1 . .
    H H28A -0.1433 0.3422 -0.5267 0.158 Uiso calc R 1 . .
    H H28B -0.0181 0.3405 -0.4726 0.158 Uiso calc R 1 . .
    H H28C -0.1210 0.3206 -0.4199 0.158 Uiso calc R 1 . .
    C C29 0.0109(3) -0.1085(3) -0.2735(2) 0.0544(9) Uani d . 1 . .
    H H29A -0.0424 -0.1925 -0.2975 0.065 Uiso calc R 1 . .
    H H29B 0.0943 -0.0927 -0.2755 0.065 Uiso calc R 1 . .
    C C30 0.0095(3) -0.0830(3) -0.1716(2) 0.0459(8) Uani d . 1 . .
    C C31 0.3467(3) 0.1640(3) 0.2691(2) 0.0534(9) Uani d . 1 . .
    H H31A 0.2728 0.1600 0.2779 0.064 Uiso calc R 1 . .
    C C32 0.4414(3) 0.1785(3) 0.3499(3) 0.0617(10) Uani d . 1 . .
    H H32A 0.4311 0.1860 0.4105 0.074 Uiso calc R 1 . .
    C C33 0.5489(3) 0.1816(3) 0.3375(3) 0.0645(10) Uani d . 1 . .
    H H33A 0.6129 0.1906 0.3901 0.077 Uiso calc R 1 . .
    C C34 0.5632(3) 0.1712(3) 0.2472(3) 0.0549(9) Uani d . 1 . .
    C C35 0.6728(3) 0.1718(3) 0.2281(4) 0.0746(12) Uani d . 1 . .
    H H35A 0.7371 0.1761 0.2786 0.089 Uiso calc R 1 . .
    C C36 0.6844(3) 0.1663(4) 0.1397(4) 0.0761(13) Uani d . 1 . .
    H H36A 0.7570 0.1673 0.1302 0.091 Uiso calc R 1 . .
    C C37 0.5883(3) 0.1588(3) 0.0593(3) 0.0592(10) Uani d . 1 . .
    C C38 0.5985(3) 0.1566(3) -0.0335(3) 0.0713(12) Uani d . 1 . .
    H H38A 0.6712 0.1615 -0.0457 0.086 Uiso calc R 1 . .
    C C39 0.5023(4) 0.1473(4) -0.1062(3) 0.0726(12) Uani d . 1 . .
    H H39A 0.5090 0.1484 -0.1684 0.087 Uiso calc R 1 . .
    C C40 0.3922(3) 0.1361(3) -0.0859(3) 0.0600(10) Uani d . 1 . .
    H H40A 0.3258 0.1273 -0.1363 0.072 Uiso calc R 1 . .
    C C41 0.4763(3) 0.1515(3) 0.0748(3) 0.0485(8) Uani d . 1 . .
    C C42 0.4642(3) 0.1595(3) 0.1689(2) 0.0442(8) Uani d . 1 . .
loop_
    _atom_site_aniso_label
    _atom_site_aniso_U_11
    _atom_site_aniso_U_22
    _atom_site_aniso_U_33
    _atom_site_aniso_U_12
    _atom_site_aniso_U_13
    _atom_site_aniso_U_23
    Tm1 0.04263(9) 0.06291(11) 0.03925(9) 0.03882(7) 0.01862(6) 0.02181(7)
    N1 0.0437(14) 0.0538(17) 0.0553(18) 0.0325(13) 0.0142(12) 0.0189(14)
    O1 0.0606(14) 0.0536(14) 0.0516(14) 0.0386(12) 0.0048(11) 0.0131(11)
    C1 0.085(3) 0.066(2) 0.058(2) 0.055(2) 0.0112(19) 0.0174(19)
    O2 0.0852(18) 0.0539(16) 0.0568(16) 0.0380(14) -0.0132(13) 0.0011(13)
    N2 0.0496(15) 0.0606(18) 0.0589(18) 0.0355(14) 0.0275(14) 0.0227(14)
    C2 0.0425(16) 0.052(2) 0.0419(18) 0.0303(15) 0.0132(14) 0.0166(15)
    O3 0.0473(12) 0.0716(15) 0.0467(13) 0.0461(11) 0.0211(10) 0.0259(11)
    C3 0.062(2) 0.057(2) 0.048(2) 0.0425(18) 0.0064(16) 0.0029(17)
    O4 0.0422(12) 0.0622(14) 0.0601(14) 0.0369(11) 0.0178(10) 0.0243(12)
    C4 0.058(2) 0.064(2) 0.053(2) 0.0375(19) -0.0061(16) 0.0000(18)
    O5 0.093(2) 0.117(2) 0.0538(16) 0.0547(18) 0.0318(15) 0.0371(16)
    C5 0.0411(17) 0.049(2) 0.055(2) 0.0275(15) 0.0089(15) 0.0168(16)
    C6 0.0489(18) 0.0406(18) 0.054(2) 0.0255(15) 0.0155(15) 0.0158(16)
    O6 0.0758(18) 0.102(2) 0.086(2) 0.0550(17) 0.0296(15) 0.0426(17)
    O7 0.0538(13) 0.0596(15) 0.0419(13) 0.0341(12) 0.0197(10) 0.0159(12)
    C7 0.0472(17) 0.0441(19) 0.0422(18) 0.0235(15) 0.0095(14) 0.0116(15)
    O8 0.0776(16) 0.0684(16) 0.0387(13) 0.0454(13) 0.0210(11) 0.0209(12)
    C8 0.097(3) 0.060(3) 0.080(3) 0.039(2) -0.015(2) -0.010(2)
    C9 0.0455(18) 0.055(2) 0.070(2) 0.0310(17) 0.0078(16) 0.0166(18)
    O9 0.101(2) 0.092(2) 0.078(2) 0.0443(19) -0.0206(18) -0.0066(18)
    C10 0.0466(18) 0.063(2) 0.0347(17) 0.0405(17) 0.0144(13) 0.0146(15)
    O10 0.101(2) 0.086(2) 0.0683(19) 0.0523(18) 0.0012(16) 0.0217(16)
    O11 0.0476(13) 0.0688(15) 0.0452(13) 0.0393(12) 0.0220(11) 0.0189(11)
    C11 0.141(4) 0.134(4) 0.055(3) 0.067(4) 0.046(3) 0.034(3)
    C12 0.064(2) 0.066(2) 0.047(2) 0.0271(19) 0.0227(17) 0.0229(18)
    O12 0.0468(12) 0.0839(17) 0.0425(13) 0.0401(12) 0.0180(10) 0.0170(12)
    C13 0.067(2) 0.073(3) 0.063(2) 0.035(2) 0.0336(19) 0.019(2)
    C14 0.069(2) 0.074(3) 0.059(2) 0.042(2) 0.0185(19) 0.027(2)
    C15 0.066(2) 0.048(2) 0.048(2) 0.0207(17) 0.0237(17) 0.0157(17)
    C16 0.066(2) 0.055(2) 0.060(2) 0.0282(18) 0.0294(18) 0.0185(18)
    C17 0.061(2) 0.055(2) 0.060(2) 0.0288(18) 0.0206(18) 0.0229(18)
    C18 0.075(3) 0.101(4) 0.121(4) 0.053(3) 0.036(3) 0.033(3)
    C19 0.077(3) 0.064(2) 0.048(2) 0.025(2) 0.0199(18) 0.0160(19)
    C20 0.0430(17) 0.065(2) 0.043(2) 0.0352(17) 0.0141(14) 0.0178(18)
    C21 0.091(3) 0.126(5) 0.073(3) 0.040(3) -0.008(3) -0.024(3)
    C22 0.060(2) 0.076(3) 0.048(2) 0.032(2) 0.0076(17) 0.013(2)
    C23 0.058(2) 0.064(2) 0.054(2) 0.0277(19) 0.0145(17) 0.0062(19)
    C24 0.0536(19) 0.071(3) 0.0369(18) 0.0351(18) 0.0225(15) 0.0174(17)
    C25 0.070(2) 0.066(3) 0.041(2) 0.033(2) 0.0074(17) 0.0117(18)
    C26 0.082(3) 0.063(2) 0.052(2) 0.032(2) 0.011(2) 0.0130(19)
    C27 0.067(2) 0.073(3) 0.044(2) 0.035(2) 0.0110(17) 0.019(2)
    C28 0.132(4) 0.086(4) 0.097(4) 0.053(3) 0.013(3) 0.040(3)
    C29 0.066(2) 0.075(2) 0.046(2) 0.046(2) 0.0266(16) 0.0155(18)
    C30 0.054(2) 0.066(2) 0.0426(18) 0.0442(18) 0.0218(16) 0.0221(17)
    C31 0.054(2) 0.064(2) 0.054(2) 0.0370(18) 0.0136(16) 0.0200(18)
    C32 0.065(2) 0.067(2) 0.054(2) 0.035(2) 0.0039(18) 0.0174(19)
    C33 0.057(2) 0.057(2) 0.068(3) 0.0271(19) -0.0076(19) 0.009(2)
    C34 0.0394(18) 0.0397(19) 0.081(3) 0.0204(15) 0.0012(17) 0.0059(18)
    C35 0.0370(19) 0.060(3) 0.114(4) 0.0225(18) -0.004(2) -0.005(3)
    C36 0.0330(19) 0.065(3) 0.131(4) 0.0257(18) 0.016(2) -0.002(3)
    C37 0.0403(18) 0.047(2) 0.104(3) 0.0265(16) 0.0279(19) 0.010(2)
    C38 0.049(2) 0.063(2) 0.120(4) 0.0294(19) 0.046(2) 0.010(2)
    C39 0.073(3) 0.076(3) 0.097(3) 0.041(2) 0.055(2) 0.023(2)
    C40 0.059(2) 0.074(3) 0.071(3) 0.042(2) 0.0354(19) 0.024(2)
    C41 0.0388(17) 0.0427(19) 0.074(2) 0.0238(15) 0.0208(16) 0.0148(17)
    C42 0.0380(16) 0.0388(18) 0.065(2) 0.0244(14) 0.0142(15) 0.0163(16)
_geom_special_details
;
All e.s.d.'s (except the e.s.d. in the dihedral angle between two l.s. planes)
are estimated using the full covariance matrix. The cell e.s.d.'s are taken
into account individually in the estimation of e.s.d.'s in distances, angles
and torsion angles; correlations between e.s.d.'s in cell parameters are only
used when they are defined by crystal symmetry. An approximate (isotropic)
treatment of cell e.s.d.'s is used for estimating e.s.d.'s involving l.s.
planes.
;
loop_
    _geom_bond_atom_site_label_1
    _geom_bond_atom_site_label_2
    _geom_bond_site_symmetry_2
    _geom_bond_distance
    _geom_bond_publ_flag
    Tm1 O3 2 2.2840(18) ?
    Tm1 O12 2 2.308(2) ?
    Tm1 O11 . 2.317(2) ?
    Tm1 O8 . 2.348(2) ?
    Tm1 O7 . 2.444(2) ?
    Tm1 O4 . 2.4459(19) ?
    Tm1 O3 . 2.497(2) ?
    Tm1 N2 . 2.502(2) ?
    Tm1 N1 . 2.581(2) ?
    Tm1 C20 . 2.750(3) ?
    Tm1 C10 . 2.846(3) ?
    Tm1 Tm1 2 3.8506(3) ?
    N1 C31 . 1.321(4) ?
    N1 C42 . 1.363(4) ?
    O1 C2 . 1.367(3) ?
    O1 C1 . 1.430(4) ?
    C1 H1A . 0.9600 ?
    C1 H1B . 0.9600 ?
    C1 H1C . 0.9600 ?
    O2 C7 . 1.367(4) ?
    O2 C8 . 1.410(4) ?
    N2 C40 . 1.314(4) ?
    N2 C41 . 1.363(4) ?
    C2 C3 . 1.365(4) ?
    C2 C7 . 1.404(4) ?
    O3 C10 . 1.280(3) ?
    O3 Tm1 2 2.2840(18) ?
    C3 C4 . 1.390(4) ?
    C3 H3A . 0.9300 ?
    O4 C10 . 1.240(4) ?
    C4 C5 . 1.375(4) ?
    C4 H4A . 0.9300 ?
    O5 C12 . 1.374(4) ?
    O5 C11 . 1.403(5) ?
    C5 C6 . 1.387(4) ?
    C5 C9 . 1.511(4) ?
    C6 C7 . 1.376(4) ?
    C6 H6A . 0.9300 ?
    O6 C17 . 1.362(4) ?
    O6 C18 . 1.425(5) ?
    O7 C20 . 1.242(4) ?
    O8 C20 . 1.264(4) ?
    C8 H8A . 0.9600 ?
    C8 H8B . 0.9600 ?
    C8 H8C . 0.9600 ?
    C9 C10 . 1.500(5) ?
    C9 H9A . 0.9700 ?
    C9 H9B . 0.9700 ?
    O9 C22 . 1.380(4) ?
    O9 C21 . 1.381(5) ?
    O10 C27 . 1.367(4) ?
    O10 C28 . 1.415(5) ?
    O11 C30 . 1.259(4) ?
    C11 H11C . 0.9600 ?
    C11 H11D . 0.9600 ?
    C11 H11A . 0.9600 ?
    C12 C13 . 1.359(5) ?
    C12 C17 . 1.399(5) ?
    O12 C30 . 1.258(4) ?
    O12 Tm1 2 2.308(2) ?
    C13 C14 . 1.389(5) ?
    C13 H13A . 0.9300 ?
    C14 C15 . 1.382(5) ?
    C14 H14A . 0.9300 ?
    C15 C16 . 1.378(5) ?
    C15 C19 . 1.508(5) ?
    C16 C17 . 1.371(5) ?
    C16 H16A . 0.9300 ?
    C18 H18A . 0.9600 ?
    C18 H18B . 0.9600 ?
    C18 H18C . 0.9600 ?
    C19 C20 . 1.514(5) ?
    C19 H19A . 0.9700 ?
    C19 H19B . 0.9700 ?
    C21 H21A . 0.9600 ?
    C21 H21B . 0.9600 ?
    C21 H21C . 0.9600 ?
    C22 C27 . 1.379(5) ?
    C22 C23 . 1.392(5) ?
    C23 C24 . 1.378(5) ?
    C23 H23A . 0.9300 ?
    C24 C25 . 1.377(5) ?
    C24 C29 . 1.523(4) ?
    C25 C26 . 1.388(5) ?
    C25 H25A . 0.9300 ?
    C26 C27 . 1.383(5) ?
    C26 H26A . 0.9300 ?
    C28 H28A . 0.9600 ?
    C28 H28B . 0.9600 ?
    C28 H28C . 0.9600 ?
    C29 C30 . 1.517(4) ?
    C29 H29A . 0.9700 ?
    C29 H29B . 0.9700 ?
    C31 C32 . 1.398(4) ?
    C31 H31A . 0.9300 ?
    C32 C33 . 1.361(5) ?
    C32 H32A . 0.9300 ?
    C33 C34 . 1.378(5) ?
    C33 H33A . 0.9300 ?
    C34 C42 . 1.418(4) ?
    C34 C35 . 1.436(5) ?
    C35 C36 . 1.333(6) ?
    C35 H35A . 0.9300 ?
    C36 C37 . 1.430(6) ?
    C36 H36A . 0.9300 ?
    C37 C38 . 1.388(6) ?
    C37 C41 . 1.414(4) ?
    C38 C39 . 1.356(6) ?
    C38 H38A . 0.9300 ?
    C39 C40 . 1.404(5) ?
    C39 H39A . 0.9300 ?
    C40 H40A . 0.9300 ?
    C41 C42 . 1.419(5) ?
loop_
    _geom_angle_atom_site_label_1
    _geom_angle_atom_site_label_2
    _geom_angle_atom_site_label_3
    _geom_angle_site_symmetry_1
    _geom_angle_site_symmetry_3
    _geom_angle
    _geom_angle_publ_flag
    O3 Tm1 O12 2 2 75.69(7) ?
    O3 Tm1 O11 2 . 76.05(7) ?
    O12 Tm1 O11 2 . 138.51(8) ?
    O3 Tm1 O8 2 . 89.39(8) ?
    O12 Tm1 O8 2 . 79.23(8) ?
    O11 Tm1 O8 . . 129.97(7) ?
    O3 Tm1 O7 2 . 74.97(7) ?
    O12 Tm1 O7 2 . 124.10(7) ?
    O11 Tm1 O7 . . 75.85(8) ?
    O8 Tm1 O7 . . 54.12(8) ?
    O3 Tm1 O4 2 . 124.40(7) ?
    O12 Tm1 O4 2 . 93.43(7) ?
    O11 Tm1 O4 . . 78.36(7) ?
    O8 Tm1 O4 . . 142.79(8) ?
    O7 Tm1 O4 . . 142.18(7) ?
    O3 Tm1 O3 2 . 72.78(7) ?
    O12 Tm1 O3 2 . 71.47(8) ?
    O11 Tm1 O3 . . 71.52(7) ?
    O8 Tm1 O3 . . 148.56(7) ?
    O7 Tm1 O3 . . 138.45(7) ?
    O4 Tm1 O3 . . 52.42(6) ?
    O3 Tm1 N2 2 . 141.43(8) ?
    O12 Tm1 N2 2 . 139.68(8) ?
    O11 Tm1 N2 . . 78.56(8) ?
    O8 Tm1 N2 . . 85.13(8) ?
    O7 Tm1 N2 . . 70.97(7) ?
    O4 Tm1 N2 . . 77.18(8) ?
    O3 Tm1 N2 . . 124.89(7) ?
    O3 Tm1 N1 2 . 149.64(8) ?
    O12 Tm1 N1 2 . 75.49(8) ?
    O11 Tm1 N1 . . 133.46(7) ?
    O8 Tm1 N1 . . 76.06(8) ?
    O7 Tm1 N1 . . 114.57(8) ?
    O4 Tm1 N1 . . 66.81(8) ?
    O3 Tm1 N1 . . 106.50(7) ?
    N2 Tm1 N1 . . 64.71(9) ?
    O3 Tm1 C20 2 . 81.95(8) ?
    O12 Tm1 C20 2 . 102.70(9) ?
    O11 Tm1 C20 . . 102.70(9) ?
    O8 Tm1 C20 . . 27.28(9) ?
    O7 Tm1 C20 . . 26.86(8) ?
    O4 Tm1 C20 . . 152.20(8) ?
    O3 Tm1 C20 . . 154.73(7) ?
    N2 Tm1 C20 . . 75.87(8) ?
    N1 Tm1 C20 . . 95.26(9) ?
    O3 Tm1 C10 2 . 99.16(8) ?
    O12 Tm1 C10 2 . 81.72(8) ?
    O11 Tm1 C10 . . 73.53(8) ?
    O8 Tm1 C10 . . 156.48(8) ?
    O7 Tm1 C10 . . 149.32(8) ?
    O4 Tm1 C10 . . 25.70(7) ?
    O3 Tm1 C10 . . 26.72(7) ?
    N2 Tm1 C10 . . 100.89(8) ?
    N1 Tm1 C10 . . 85.93(8) ?
    C20 Tm1 C10 . . 175.58(9) ?
    O3 Tm1 Tm1 2 2 38.27(5) ?
    O12 Tm1 Tm1 2 2 69.35(5) ?
    O11 Tm1 Tm1 . 2 69.60(5) ?
    O8 Tm1 Tm1 . 2 123.15(6) ?
    O7 Tm1 Tm1 . 2 109.36(5) ?
    O4 Tm1 Tm1 . 2 86.54(5) ?
    O3 Tm1 Tm1 . 2 34.51(4) ?
    N2 Tm1 Tm1 . 2 146.58(7) ?
    N1 Tm1 Tm1 . 2 134.10(6) ?
    C20 Tm1 Tm1 . 2 120.22(6) ?
    C10 Tm1 Tm1 . 2 61.01(6) ?
    C31 N1 C42 . . 117.6(3) ?
    C31 N1 Tm1 . . 124.5(2) ?
    C42 N1 Tm1 . . 117.2(2) ?
    C2 O1 C1 . . 116.1(2) ?
    O1 C1 H1A . . 109.5 ?
    O1 C1 H1B . . 109.5 ?
    H1A C1 H1B . . 109.5 ?
    O1 C1 H1C . . 109.5 ?
    H1A C1 H1C . . 109.5 ?
    H1B C1 H1C . . 109.5 ?
    C7 O2 C8 . . 117.0(3) ?
    C40 N2 C41 . . 118.4(3) ?
    C40 N2 Tm1 . . 121.5(2) ?
    C41 N2 Tm1 . . 120.0(2) ?
    C3 C2 O1 . . 124.8(3) ?
    C3 C2 C7 . . 118.9(3) ?
    O1 C2 C7 . . 116.4(3) ?
    C10 O3 Tm1 . 2 158.6(2) ?
    C10 O3 Tm1 . . 92.01(18) ?
    Tm1 O3 Tm1 2 . 107.22(7) ?
    C2 C3 C4 . . 120.2(3) ?
    C2 C3 H3A . . 119.9 ?
    C4 C3 H3A . . 119.9 ?
    C10 O4 Tm1 . . 95.47(17) ?
    C5 C4 C3 . . 121.8(3) ?
    C5 C4 H4A . . 119.1 ?
    C3 C4 H4A . . 119.1 ?
    C12 O5 C11 . . 117.8(3) ?
    C4 C5 C6 . . 117.4(3) ?
    C4 C5 C9 . . 121.0(3) ?
    C6 C5 C9 . . 121.5(3) ?
    C7 C6 C5 . . 121.7(3) ?
    C7 C6 H6A . . 119.2 ?
    C5 C6 H6A . . 119.2 ?
    C17 O6 C18 . . 118.0(3) ?
    C20 O7 Tm1 . . 90.42(18) ?
    O2 C7 C6 . . 125.3(3) ?
    O2 C7 C2 . . 114.9(3) ?
    C6 C7 C2 . . 119.8(3) ?
    C20 O8 Tm1 . . 94.4(2) ?
    O2 C8 H8A . . 109.5 ?
    O2 C8 H8B . . 109.5 ?
    H8A C8 H8B . . 109.5 ?
    O2 C8 H8C . . 109.5 ?
    H8A C8 H8C . . 109.5 ?
    H8B C8 H8C . . 109.5 ?
    C10 C9 C5 . . 118.0(3) ?
    C10 C9 H9A . . 107.8 ?
    C5 C9 H9A . . 107.8 ?
    C10 C9 H9B . . 107.8 ?
    C5 C9 H9B . . 107.8 ?
    H9A C9 H9B . . 107.1 ?
    C22 O9 C21 . . 118.6(4) ?
    O4 C10 O3 . . 120.1(3) ?
    O4 C10 C9 . . 122.9(3) ?
    O3 C10 C9 . . 117.0(3) ?
    O4 C10 Tm1 . . 58.82(15) ?
    O3 C10 Tm1 . . 61.27(16) ?
    C9 C10 Tm1 . . 178.2(2) ?
    C27 O10 C28 . . 117.0(3) ?
    C30 O11 Tm1 . . 135.28(19) ?
    O5 C11 H11C . . 109.5 ?
    O5 C11 H11D . . 109.5 ?
    H11C C11 H11D . . 109.5 ?
    O5 C11 H11A . . 109.5 ?
    H11C C11 H11A . . 109.5 ?
    H11D C11 H11A . . 109.5 ?
    C13 C12 O5 . . 125.5(3) ?
    C13 C12 C17 . . 119.9(3) ?
    O5 C12 C17 . . 114.6(3) ?
    C30 O12 Tm1 . 2 137.4(2) ?
    C12 C13 C14 . . 120.4(3) ?
    C12 C13 H13A . . 119.8 ?
    C14 C13 H13A . . 119.8 ?
    C15 C14 C13 . . 120.3(3) ?
    C15 C14 H14A . . 119.9 ?
    C13 C14 H14A . . 119.9 ?
    C16 C15 C14 . . 118.7(3) ?
    C16 C15 C19 . . 120.3(3) ?
    C14 C15 C19 . . 121.0(3) ?
    C17 C16 C15 . . 121.5(3) ?
    C17 C16 H16A . . 119.2 ?
    C15 C16 H16A . . 119.2 ?
    O6 C17 C16 . . 125.2(3) ?
    O6 C17 C12 . . 115.6(3) ?
    C16 C17 C12 . . 119.2(3) ?
    O6 C18 H18A . . 109.5 ?
    O6 C18 H18B . . 109.5 ?
    H18A C18 H18B . . 109.5 ?
    O6 C18 H18C . . 109.5 ?
    H18A C18 H18C . . 109.5 ?
    H18B C18 H18C . . 109.5 ?
    C15 C19 C20 . . 114.9(3) ?
    C15 C19 H19A . . 108.5 ?
    C20 C19 H19A . . 108.5 ?
    C15 C19 H19B . . 108.5 ?
    C20 C19 H19B . . 108.5 ?
    H19A C19 H19B . . 107.5 ?
    O7 C20 O8 . . 121.0(3) ?
    O7 C20 C19 . . 121.7(3) ?
    O8 C20 C19 . . 117.3(3) ?
    O7 C20 Tm1 . . 62.72(17) ?
    O8 C20 Tm1 . . 58.36(17) ?
    C19 C20 Tm1 . . 175.2(3) ?
    O9 C21 H21A . . 109.5 ?
    O9 C21 H21B . . 109.5 ?
    H21A C21 H21B . . 109.5 ?
    O9 C21 H21C . . 109.5 ?
    H21A C21 H21C . . 109.5 ?
    H21B C21 H21C . . 109.5 ?
    C27 C22 O9 . . 114.8(3) ?
    C27 C22 C23 . . 119.8(3) ?
    O9 C22 C23 . . 125.4(4) ?
    C24 C23 C22 . . 121.2(4) ?
    C24 C23 H23A . . 119.4 ?
    C22 C23 H23A . . 119.4 ?
    C25 C24 C23 . . 118.5(3) ?
    C25 C24 C29 . . 120.0(3) ?
    C23 C24 C29 . . 121.5(3) ?
    C24 C25 C26 . . 121.1(3) ?
    C24 C25 H25A . . 119.4 ?
    C26 C25 H25A . . 119.4 ?
    C27 C26 C25 . . 119.9(4) ?
    C27 C26 H26A . . 120.0 ?
    C25 C26 H26A . . 120.0 ?
    O10 C27 C22 . . 116.6(3) ?
    O10 C27 C26 . . 123.9(4) ?
    C22 C27 C26 . . 119.5(3) ?
    O10 C28 H28A . . 109.5 ?
    O10 C28 H28B . . 109.5 ?
    H28A C28 H28B . . 109.5 ?
    O10 C28 H28C . . 109.5 ?
    H28A C28 H28C . . 109.5 ?
    H28B C28 H28C . . 109.5 ?
    C30 C29 C24 . . 110.6(3) ?
    C30 C29 H29A . . 109.5 ?
    C24 C29 H29A . . 109.5 ?
    C30 C29 H29B . . 109.5 ?
    C24 C29 H29B . . 109.5 ?
    H29A C29 H29B . . 108.1 ?
    O12 C30 O11 . . 125.8(3) ?
    O12 C30 C29 . . 116.7(3) ?
    O11 C30 C29 . . 117.4(3) ?
    N1 C31 C32 . . 123.9(3) ?
    N1 C31 H31A . . 118.0 ?
    C32 C31 H31A . . 118.0 ?
    C33 C32 C31 . . 118.4(4) ?
    C33 C32 H32A . . 120.8 ?
    C31 C32 H32A . . 120.8 ?
    C32 C33 C34 . . 120.3(3) ?
    C32 C33 H33A . . 119.9 ?
    C34 C33 H33A . . 119.9 ?
    C33 C34 C42 . . 118.1(3) ?
    C33 C34 C35 . . 123.7(4) ?
    C42 C34 C35 . . 118.2(4) ?
    C36 C35 C34 . . 121.5(4) ?
    C36 C35 H35A . . 119.2 ?
    C34 C35 H35A . . 119.2 ?
    C35 C36 C37 . . 121.8(3) ?
    C35 C36 H36A . . 119.1 ?
    C37 C36 H36A . . 119.1 ?
    C38 C37 C41 . . 118.3(3) ?
    C38 C37 C36 . . 123.4(3) ?
    C41 C37 C36 . . 118.3(4) ?
    C39 C38 C37 . . 119.8(3) ?
    C39 C38 H38A . . 120.1 ?
    C37 C38 H38A . . 120.1 ?
    C38 C39 C40 . . 118.9(4) ?
    C38 C39 H39A . . 120.6 ?
    C40 C39 H39A . . 120.6 ?
    N2 C40 C39 . . 123.2(4) ?
    N2 C40 H40A . . 118.4 ?
    C39 C40 H40A . . 118.4 ?
    N2 C41 C37 . . 121.3(3) ?
    N2 C41 C42 . . 118.6(3) ?
    C37 C41 C42 . . 120.1(3) ?
    N1 C42 C34 . . 121.7(3) ?
    N1 C42 C41 . . 118.4(3) ?
    C34 C42 C41 . . 119.9(3) ?
loop_
    _geom_torsion_atom_site_label_1
    _geom_torsion_atom_site_label_2
    _geom_torsion_atom_site_label_3
    _geom_torsion_atom_site_label_4
    _geom_torsion_site_symmetry_1
    _geom_torsion_site_symmetry_2
    _geom_torsion_site_symmetry_3
    _geom_torsion_site_symmetry_4
    _geom_torsion
    _geom_torsion_publ_flag
    O3 Tm1 N1 C31 2 . . . 25.7(3) ?
    O12 Tm1 N1 C31 2 . . . 6.9(2) ?
    O11 Tm1 N1 C31 . . . . -138.2(2) ?
    O8 Tm1 N1 C31 . . . . 89.2(3) ?
    O7 Tm1 N1 C31 . . . . 128.1(2) ?
    O4 Tm1 N1 C31 . . . . -93.3(3) ?
    O3 Tm1 N1 C31 . . . . -58.3(3) ?
    N2 Tm1 N1 C31 . . . . -179.6(3) ?
    C20 Tm1 N1 C31 . . . . 108.7(3) ?
    C10 Tm1 N1 C31 . . . . -75.6(3) ?
    Tm1 Tm1 N1 C31 2 . . . -33.8(3) ?
    O3 Tm1 N1 C42 2 . . . -163.31(18) ?
    O12 Tm1 N1 C42 2 . . . 178.0(2) ?
    O11 Tm1 N1 C42 . . . . 32.8(2) ?
    O8 Tm1 N1 C42 . . . . -99.8(2) ?
    O7 Tm1 N1 C42 . . . . -60.8(2) ?
    O4 Tm1 N1 C42 . . . . 77.7(2) ?
    O3 Tm1 N1 C42 . . . . 112.7(2) ?
    N2 Tm1 N1 C42 . . . . -8.6(2) ?
    C20 Tm1 N1 C42 . . . . -80.3(2) ?
    C10 Tm1 N1 C42 . . . . 95.5(2) ?
    Tm1 Tm1 N1 C42 2 . . . 137.26(18) ?
    O3 Tm1 N2 C40 2 . . . -16.0(3) ?
    O12 Tm1 N2 C40 2 . . . -165.9(2) ?
    O11 Tm1 N2 C40 . . . . 33.5(3) ?
    O8 Tm1 N2 C40 . . . . -98.9(3) ?
    O7 Tm1 N2 C40 . . . . -45.3(3) ?
    O4 Tm1 N2 C40 . . . . 114.0(3) ?
    O3 Tm1 N2 C40 . . . . 91.2(3) ?
    N1 Tm1 N2 C40 . . . . -175.8(3) ?
    C20 Tm1 N2 C40 . . . . -72.9(3) ?
    C10 Tm1 N2 C40 . . . . 104.1(3) ?
    Tm1 Tm1 N2 C40 2 . . . 51.3(3) ?
    O3 Tm1 N2 C41 2 . . . 167.8(2) ?
    O12 Tm1 N2 C41 2 . . . 17.9(3) ?
    O11 Tm1 N2 C41 . . . . -142.6(2) ?
    O8 Tm1 N2 C41 . . . . 84.9(2) ?
    O7 Tm1 N2 C41 . . . . 138.5(2) ?
    O4 Tm1 N2 C41 . . . . -62.1(2) ?
    O3 Tm1 N2 C41 . . . . -85.0(2) ?
    N1 Tm1 N2 C41 . . . . 8.0(2) ?
    C20 Tm1 N2 C41 . . . . 111.0(2) ?
    C10 Tm1 N2 C41 . . . . -72.1(2) ?
    Tm1 Tm1 N2 C41 2 . . . -124.9(2) ?
    C1 O1 C2 C3 . . . . -17.4(4) ?
    C1 O1 C2 C7 . . . . 163.7(3) ?
    O3 Tm1 O3 C10 2 . . . 170.6(2) ?
    O12 Tm1 O3 C10 2 . . . -109.14(17) ?
    O11 Tm1 O3 C10 . . . . 89.95(17) ?
    O8 Tm1 O3 C10 . . . . -131.31(18) ?
    O7 Tm1 O3 C10 . . . . 129.97(17) ?
    O4 Tm1 O3 C10 . . . . 0.58(16) ?
    N2 Tm1 O3 C10 . . . . 29.2(2) ?
    N1 Tm1 O3 C10 . . . . -41.16(17) ?
    C20 Tm1 O3 C10 . . . . 170.5(2) ?
    Tm1 Tm1 O3 C10 2 . . . 170.6(2) ?
    O3 Tm1 O3 Tm1 2 . . 2 0.0 ?
    O12 Tm1 O3 Tm1 2 . . 2 80.27(8) ?
    O11 Tm1 O3 Tm1 . . . 2 -80.64(8) ?
    O8 Tm1 O3 Tm1 . . . 2 58.10(16) ?
    O7 Tm1 O3 Tm1 . . . 2 -40.62(13) ?
    O4 Tm1 O3 Tm1 . . . 2 -170.01(13) ?
    N2 Tm1 O3 Tm1 . . . 2 -141.43(9) ?
    N1 Tm1 O3 Tm1 . . . 2 148.25(9) ?
    C20 Tm1 O3 Tm1 . . . 2 -0.1(2) ?
    C10 Tm1 O3 Tm1 . . . 2 -170.6(2) ?
    O1 C2 C3 C4 . . . . 178.1(3) ?
    C7 C2 C3 C4 . . . . -3.1(5) ?
    O3 Tm1 O4 C10 2 . . . -12.2(2) ?
    O12 Tm1 O4 C10 2 . . . 62.79(19) ?
    O11 Tm1 O4 C10 . . . . -76.13(18) ?
    O8 Tm1 O4 C10 . . . . 139.46(18) ?
    O7 Tm1 O4 C10 . . . . -123.88(19) ?
    O3 Tm1 O4 C10 . . . . -0.60(16) ?
    N2 Tm1 O4 C10 . . . . -156.9(2) ?
    N1 Tm1 O4 C10 . . . . 135.4(2) ?
    C20 Tm1 O4 C10 . . . . -171.3(2) ?
    Tm1 Tm1 O4 C10 2 . . . -6.26(18) ?
    C2 C3 C4 C5 . . . . -1.3(5) ?
    C3 C4 C5 C6 . . . . 4.3(5) ?
    C3 C4 C5 C9 . . . . -172.3(3) ?
    C4 C5 C6 C7 . . . . -3.0(5) ?
    C9 C5 C6 C7 . . . . 173.6(3) ?
    O3 Tm1 O7 C20 2 . . . 102.08(17) ?
    O12 Tm1 O7 C20 2 . . . 41.48(19) ?
    O11 Tm1 O7 C20 . . . . -178.85(17) ?
    O8 Tm1 O7 C20 . . . . 1.68(16) ?
    O4 Tm1 O7 C20 . . . . -130.47(17) ?
    O3 Tm1 O7 C20 . . . . 142.17(16) ?
    N2 Tm1 O7 C20 . . . . -96.29(18) ?
    N1 Tm1 O7 C20 . . . . -47.19(18) ?
    C10 Tm1 O7 C20 . . . . -175.35(16) ?
    Tm1 Tm1 O7 C20 2 . . . 119.15(16) ?
    C8 O2 C7 C6 . . . . -12.4(5) ?
    C8 O2 C7 C2 . . . . 168.0(3) ?
    C5 C6 C7 O2 . . . . 179.1(3) ?
    C5 C6 C7 C2 . . . . -1.2(5) ?
    C3 C2 C7 O2 . . . . -176.0(3) ?
    O1 C2 C7 O2 . . . . 2.9(4) ?
    C3 C2 C7 C6 . . . . 4.3(4) ?
    O1 C2 C7 C6 . . . . -176.8(3) ?
    O3 Tm1 O8 C20 2 . . . -73.46(17) ?
    O12 Tm1 O8 C20 2 . . . -149.01(18) ?
    O11 Tm1 O8 C20 . . . . -2.3(2) ?
    O7 Tm1 O8 C20 . . . . -1.66(16) ?
    O4 Tm1 O8 C20 . . . . 129.61(17) ?
    O3 Tm1 O8 C20 . . . . -127.64(18) ?
    N2 Tm1 O8 C20 . . . . 68.32(18) ?
    N1 Tm1 O8 C20 . . . . 133.45(18) ?
    C10 Tm1 O8 C20 . . . . 174.55(18) ?
    Tm1 Tm1 O8 C20 2 . . . -92.58(17) ?
    C4 C5 C9 C10 . . . . -128.0(4) ?
    C6 C5 C9 C10 . . . . 55.6(5) ?
    Tm1 O4 C10 O3 . . . . 1.1(3) ?
    Tm1 O4 C10 C9 . . . . -179.4(3) ?
    Tm1 O3 C10 O4 2 . . . 153.6(4) ?
    Tm1 O3 C10 O4 . . . . -1.1(3) ?
    Tm1 O3 C10 C9 2 . . . -26.0(7) ?
    Tm1 O3 C10 C9 . . . . 179.4(3) ?
    Tm1 O3 C10 Tm1 2 . . . 154.6(5) ?
    C5 C9 C10 O4 . . . . 9.4(5) ?
    C5 C9 C10 O3 . . . . -171.1(3) ?
    O3 Tm1 C10 O4 2 . . . 169.83(18) ?
    O12 Tm1 C10 O4 2 . . . -116.22(19) ?
    O11 Tm1 C10 O4 . . . . 97.43(18) ?
    O8 Tm1 C10 O4 . . . . -80.1(3) ?
    O7 Tm1 C10 O4 . . . . 93.9(2) ?
    O3 Tm1 C10 O4 . . . . 178.9(3) ?
    N2 Tm1 C10 O4 . . . . 23.0(2) ?
    N1 Tm1 C10 O4 . . . . -40.31(18) ?
    Tm1 Tm1 C10 O4 2 . . . 172.9(2) ?
    O3 Tm1 C10 O3 2 . . . -9.1(2) ?
    O12 Tm1 C10 O3 2 . . . 64.85(16) ?
    O11 Tm1 C10 O3 . . . . -81.50(16) ?
    O8 Tm1 C10 O3 . . . . 101.0(2) ?
    O7 Tm1 C10 O3 . . . . -85.0(2) ?
    O4 Tm1 C10 O3 . . . . -178.9(3) ?
    N2 Tm1 C10 O3 . . . . -155.98(16) ?
    N1 Tm1 C10 O3 . . . . 140.75(17) ?
    Tm1 Tm1 C10 O3 2 . . . -6.08(13) ?
    O3 Tm1 O11 C30 2 . . . -22.7(3) ?
    O12 Tm1 O11 C30 2 . . . 25.6(3) ?
    O8 Tm1 O11 C30 . . . . -99.8(3) ?
    O7 Tm1 O11 C30 . . . . -100.4(3) ?
    O4 Tm1 O11 C30 . . . . 107.5(3) ?
    O3 Tm1 O11 C30 . . . . 53.5(3) ?
    N2 Tm1 O11 C30 . . . . -173.4(3) ?
    N1 Tm1 O11 C30 . . . . 149.0(3) ?
    C20 Tm1 O11 C30 . . . . -100.9(3) ?
    C10 Tm1 O11 C30 . . . . 81.5(3) ?
    Tm1 Tm1 O11 C30 2 . . . 16.9(3) ?
    C11 O5 C12 C13 . . . . -5.0(6) ?
    C11 O5 C12 C17 . . . . 174.0(4) ?
    O5 C12 C13 C14 . . . . 178.4(4) ?
    C17 C12 C13 C14 . . . . -0.7(6) ?
    C12 C13 C14 C15 . . . . 0.1(6) ?
    C13 C14 C15 C16 . . . . 1.0(6) ?
    C13 C14 C15 C19 . . . . 179.3(3) ?
    C14 C15 C16 C17 . . . . -1.6(5) ?
    C19 C15 C16 C17 . . . . -179.9(3) ?
    C18 O6 C17 C16 . . . . -7.7(6) ?
    C18 O6 C17 C12 . . . . 172.8(4) ?
    C15 C16 C17 O6 . . . . -178.4(3) ?
    C15 C16 C17 C12 . . . . 1.1(5) ?
    C13 C12 C17 O6 . . . . 179.7(3) ?
    O5 C12 C17 O6 . . . . 0.5(5) ?
    C13 C12 C17 C16 . . . . 0.1(6) ?
    O5 C12 C17 C16 . . . . -179.1(3) ?
    C16 C15 C19 C20 . . . . 102.8(4) ?
    C14 C15 C19 C20 . . . . -75.4(4) ?
    Tm1 O7 C20 O8 . . . . -3.0(3) ?
    Tm1 O7 C20 C19 . . . . 177.8(3) ?
    Tm1 O8 C20 O7 . . . . 3.1(3) ?
    Tm1 O8 C20 C19 . . . . -177.6(2) ?
    C15 C19 C20 O8 . . . . -171.4(3) ?
    O3 Tm1 C20 O7 2 . . . -72.51(16) ?
    O12 Tm1 C20 O7 2 . . . -145.79(16) ?
    O11 Tm1 C20 O7 . . . . 1.14(17) ?
    O8 Tm1 C20 O7 . . . . -177.0(3) ?
    O4 Tm1 C20 O7 . . . . 90.2(2) ?
    O3 Tm1 C20 O7 . . . . -72.4(3) ?
    N2 Tm1 C20 O7 . . . . 75.68(17) ?
    N1 Tm1 C20 O7 . . . . 137.93(16) ?
    Tm1 Tm1 C20 O7 2 . . . -72.47(17) ?
    O3 Tm1 C20 O8 2 . . . 104.51(17) ?
    O12 Tm1 C20 O8 2 . . . 31.24(18) ?
    O11 Tm1 C20 O8 . . . . 178.16(16) ?
    O7 Tm1 C20 O8 . . . . 177.0(3) ?
    O4 Tm1 C20 O8 . . . . -92.7(2) ?
    O3 Tm1 C20 O8 . . . . 104.6(2) ?
    N2 Tm1 C20 O8 . . . . -107.29(18) ?
    N1 Tm1 C20 O8 . . . . -45.04(18) ?
    Tm1 Tm1 C20 O8 2 . . . 104.56(17) ?
    C21 O9 C22 C27 . . . . 173.0(4) ?
    C21 O9 C22 C23 . . . . -7.0(6) ?
    C27 C22 C23 C24 . . . . -0.2(6) ?
    O9 C22 C23 C24 . . . . 179.8(4) ?
    C22 C23 C24 C25 . . . . -0.3(5) ?
    C22 C23 C24 C29 . . . . 179.9(3) ?
    C23 C24 C25 C26 . . . . 0.1(5) ?
    C29 C24 C25 C26 . . . . 179.9(3) ?
    C24 C25 C26 C27 . . . . 0.6(6) ?
    C28 O10 C27 C22 . . . . -178.8(4) ?
    C28 O10 C27 C26 . . . . 0.1(6) ?
    O9 C22 C27 O10 . . . . -0.2(5) ?
    C23 C22 C27 O10 . . . . 179.8(3) ?
    O9 C22 C27 C26 . . . . -179.1(4) ?
    C23 C22 C27 C26 . . . . 0.9(6) ?
    C25 C26 C27 O10 . . . . -179.9(4) ?
    C25 C26 C27 C22 . . . . -1.1(6) ?
    C25 C24 C29 C30 . . . . 48.9(4) ?
    C23 C24 C29 C30 . . . . -131.3(3) ?
    Tm1 O12 C30 O11 2 . . . 8.3(5) ?
    Tm1 O12 C30 C29 2 . . . -169.3(2) ?
    Tm1 O11 C30 O12 . . . . -22.4(5) ?
    Tm1 O11 C30 C29 . . . . 155.2(2) ?
    C24 C29 C30 O12 . . . . 74.1(4) ?
    C24 C29 C30 O11 . . . . -103.7(3) ?
    C42 N1 C31 C32 . . . . 0.9(5) ?
    Tm1 N1 C31 C32 . . . . 171.9(3) ?
    N1 C31 C32 C33 . . . . -1.5(6) ?
    C31 C32 C33 C34 . . . . 0.4(5) ?
    C32 C33 C34 C42 . . . . 1.0(5) ?
    C32 C33 C34 C35 . . . . -179.0(3) ?
    C33 C34 C35 C36 . . . . -177.3(4) ?
    C42 C34 C35 C36 . . . . 2.7(6) ?
    C34 C35 C36 C37 . . . . -0.4(6) ?
    C35 C36 C37 C38 . . . . 178.0(4) ?
    C35 C36 C37 C41 . . . . -3.0(6) ?
    C41 C37 C38 C39 . . . . -0.1(5) ?
    C36 C37 C38 C39 . . . . 178.8(4) ?
    C37 C38 C39 C40 . . . . -2.1(6) ?
    C41 N2 C40 C39 . . . . 0.7(5) ?
    Tm1 N2 C40 C39 . . . . -175.5(3) ?
    C38 C39 C40 N2 . . . . 1.9(6) ?
    C40 N2 C41 C37 . . . . -3.0(5) ?
    Tm1 N2 C41 C37 . . . . 173.2(2) ?
    C40 N2 C41 C42 . . . . 176.6(3) ?
    Tm1 N2 C41 C42 . . . . -7.1(4) ?
    C38 C37 C41 N2 . . . . 2.8(5) ?
    C36 C37 C41 N2 . . . . -176.2(3) ?
    C38 C37 C41 C42 . . . . -176.8(3) ?
    C36 C37 C41 C42 . . . . 4.1(5) ?
    C31 N1 C42 C34 . . . . 0.6(4) ?
    Tm1 N1 C42 C34 . . . . -171.0(2) ?
    C31 N1 C42 C41 . . . . -179.5(3) ?
    Tm1 N1 C42 C41 . . . . 8.9(4) ?
    C33 C34 C42 N1 . . . . -1.6(5) ?
    C35 C34 C42 N1 . . . . 178.4(3) ?
    C33 C34 C42 C41 . . . . 178.5(3) ?
    C35 C34 C42 C41 . . . . -1.5(5) ?
    N2 C41 C42 N1 . . . . -1.5(4) ?
    C37 C41 C42 N1 . . . . 178.2(3) ?
    N2 C41 C42 C34 . . . . 178.4(3) ?
    C37 C41 C42 C34 . . . . -1.9(5) ?
data_global
_journal_date_recd_electronic     2009-11-13
_journal_date_accepted     2009-11-29
_journal_name_full     'Acta Crystallographica, Section E'
_journal_year     2010
_journal_volume     66
_journal_issue      1
_journal_page_first     m9
_journal_page_last     m9
_journal_paper_category     QM
_journal_coeditor_code     LH2956
_publ_contact_author_name     'Guo-Liang Zhao'
_publ_contact_author_address
;
  Zhejiang Key Laboratory for Reactive Chemistry on Solid Surfaces,
  Institute of Physical Chemistry,
  Zhejiang Normal University,
  Jinhua, Zhejiang 321004,
  P. R.China
;
_publ_contact_author_email     'sky53@zjnu.cn'
_publ_contact_author_fax     '86-579-82282595'
_publ_contact_author_phone     '86-579-82283925'
_publ_section_title
;\
Tetrakis(\m~2~-3,4-dimethoxyphenylacetato)-\k^3^<i>O</i>,<i>O</i>':<i>O</i>';\
\k^3^<i>O</i>:<i>O</i>:<i>O</i>';\k^2^<i>O</i>:<i>O</i>';\k^2^<i>O</i>:\
<i>O</i>'-bis[(3,4-dimethoxyphenylacetato-\k^2^<i>O</i>,<i>O</i>')(1,10-\
phenanthroline-\k^2^<i>N</i>,<i>N</i>)thulium(III)]
;
loop_
    _publ_author_name
    _publ_author_address
    'Jia-Lu Liu'
;
 Zhejiang Key Laboratory for Reactive Chemistry on Solid Surfaces,
  Institute of Physical Chemistry,
  Zhejiang Normal University,
  Jinhua, Zhejiang 321004,
  People's Republic of China
  and College of Chemistry and Life Science,
  Zhejiang Normal University,
  Jinhua 321004, Zhejiang,
  People's Republic of China
;
    'Hua-Qiong Li'
;
 Zhejiang Key Laboratory for Reactive Chemistry on Solid Surfaces,
  Institute of Physical Chemistry,
  Zhejiang Normal University,
  Jinhua, Zhejiang 321004,
  People's Republic of China
  and College of Chemistry and Life Science,
  Zhejiang Normal University,
  Jinhua 321004, Zhejiang,
  People's Republic of China
;
    'Guo-Liang Zhao'
;
 Zhejiang Key Laboratory for Reactive Chemistry on Solid Surfaces,
  Institute of Physical Chemistry,
  Zhejiang Normal University,
  Jinhua, Zhejiang 321004,
  People's Republic of China
  and College of Chemistry and Life Science,
  Zhejiang Normal University,
  Jinhua 321004, Zhejiang,
  People's Republic of China
;
