# Supplementary material for: Tetra­kis(μ2-3,4-dimethoxy­phenyl­acetato)-κ3 O,O′:O′;κ3 O:O:O′;κ2 O:O′;κ2 O:O′-bis­[(3,4-dimethoxy­phenyl­acetato-κ2 O,O′)(1,10-phenanthroline-κ2 N,N)thulium(III)]
Source: Acta Crystallogr Sect E Struct Rep Online. 2009 Dec 4;66(Pt 1):m9. doi: 10.1107/S1600536809051435 (PMC2979998; doi:10.1107/S1600536809051435)
Supplement: Supplementary file 2 [file e-66-000m9-Isup2.hkl]

# 
# h,k,l, Fc-squared, Fo-squared, sigma(Fo-squared) and status flag 
# 
data_I
_shelx_title ' a in P-1' 
_shelx_refln_list_code          4 
_shelx_F_calc_maximum      250.07 
_exptl_crystal_F_000       944.00 
_reflns_d_resolution_high  0.8410 
 
loop_ 
 _symmetry_equiv_pos_as_xyz 
 'x, y, z' 
 '-x, -y, -z' 
 
_cell_length_a    12.3025 
_cell_length_b    12.3483 
_cell_length_c    14.5883 
_cell_angle_alpha  91.457 
_cell_angle_beta  103.403 
_cell_angle_gamma 114.406 
 
_shelx_F_squared_multiplier     1.000 
 
loop_ 
 _refln_index_h 
 _refln_index_k 
 _refln_index_l 
 _refln_F_squared_calc 
 _refln_F_squared_meas 
 _refln_F_squared_sigma 
 _refln_observed_status 
   2   0   0    12809.79    13545.20    212.00 o 
   3   0   0     2560.96     2632.44     45.08 o 
   4   0   0     1390.87     1470.99     25.92 o 
   5   0   0     6967.73     6956.49     90.04 o 
   6   0   0     6629.11     6563.13    105.26 o 
   7   0   0      266.88      250.73     19.29 o 
   8   0   0      783.29      855.66     33.04 o 
   9   0   0      577.01      578.82     46.78 o 
  10   0   0      106.06      105.35     22.98 o 
  11   0   0      939.98      977.08     62.88 o 
  12   0   0      305.54      310.65     38.41 o 
 -13   1   0      126.45       98.51     43.79 o 
 -12   1   0     1489.04     1508.50     70.24 o 
 -11   1   0      223.22      201.72     54.62 o 
 -10   1   0     1260.25     1306.55     56.26 o 
  -9   1   0     1008.80     1057.97     53.29 o 
  -8   1   0      967.64      938.19     48.59 o 
  -7   1   0     3561.65     3597.79     56.77 o 
  -6   1   0     8357.09     8435.13    116.97 o 
  -5   1   0     1576.67     1451.90     26.86 o 
  -4   1   0     7200.21     7562.48     92.46 o 
  -3   1   0    36502.55    37500.76    501.25 o 
  -2   1   0     8309.50     8436.07    244.28 o 
   1   1   0      839.31      814.58     24.99 o 
   2   1   0     2729.36     2694.77     51.93 o 
   3   1   0     2431.78     2407.84     51.38 o 
   4   1   0      460.45      454.23     17.75 o 
   5   1   0     8085.54     7993.52    111.35 o 
   6   1   0     1652.27     1633.00     35.73 o 
   7   1   0      146.06      130.40     19.47 o 
   8   1   0     1011.46     1049.25     37.55 o 
   9   1   0      441.51      429.13     36.89 o 
  10   1   0     1484.95     1458.87     63.25 o 
  11   1   0      919.63      874.65     57.05 o 
  12   1   0       30.07       12.85     21.96 o 
 -13   2   0      220.34      238.65     35.30 o 
 -12   2   0      551.04      477.51     44.18 o 
 -11   2   0       51.68       56.68     20.37 o 
 -10   2   0     3044.34     3021.38     76.77 o 
  -9   2   0      502.48      549.32     27.55 o 
  -8   2   0      540.84      540.33     25.07 o 
  -7   2   0     4638.07     4754.27     80.55 o 
  -6   2   0     3868.75     3816.26     55.68 o 
  -5   2   0     4636.92     4734.40     63.61 o 
  -4   2   0    10165.63    10419.79    133.84 o 
  -3   2   0      300.55      265.66     15.99 o 
  -2   2   0     3709.79     3855.39    188.92 o 
  -1   2   0    37813.52    38796.11    600.29 o 
   0   2   0     7373.03     7354.08    221.52 o 
   1   2   0      934.99      882.62     48.28 o 
   2   2   0    25510.00    26336.16    358.11 o 
   3   2   0      366.91      390.29     16.88 o 
   4   2   0     3715.59     3703.21     71.36 o 
   5   2   0     6111.20     6378.80     93.84 o 
   6   2   0      135.35      165.51     22.74 o 
   7   2   0     2166.60     2122.66     80.15 o 
   8   2   0      507.86      456.00     28.87 o 
   9   2   0        0.69        4.86     15.75 o 
  10   2   0     1704.31     1721.31     99.08 o 
  11   2   0      262.21      183.64     33.30 o 
 -13   3   0      804.39      825.29     56.76 o 
 -12   3   0        3.71        0.00     14.37 o 
 -11   3   0     2458.76     2528.83     62.42 o 
 -10   3   0     5017.56     5012.39     92.66 o 
  -9   3   0      256.23      265.24     26.17 o 
  -8   3   0     5950.23     5630.82     93.24 o 
  -7   3   0     9733.46    10179.29    128.08 o 
  -6   3   0      583.30      603.21     16.20 o 
  -5   3   0    19482.61    20235.47    212.49 o 
  -4   3   0     1088.49     1050.67     25.32 o 
  -3   3   0        9.07        6.69      6.05 o 
  -2   3   0     2032.70     1813.60     39.29 o 
  -1   3   0    39438.82    39762.02    940.64 o 
   0   3   0    62533.86    62004.05   1167.24 o 
   1   3   0      600.54      531.37     26.86 o 
   2   3   0      710.46      708.39     25.42 o 
   3   3   0       58.71       39.71      8.18 o 
   4   3   0     4861.46     4697.54     84.26 o 
   5   3   0      515.91      489.38     36.44 o 
   6   3   0     1347.77     1375.08     41.72 o 
   7   3   0     1246.49     1205.76     58.47 o 
   8   3   0       28.05       27.37     13.82 o 
   9   3   0      107.59      133.05     26.53 o 
  10   3   0      393.69      423.72     43.09 o 
  11   3   0        6.48        0.00     20.45 o 
 -14   4   0      928.53      970.57     57.79 o 
 -13   4   0      774.23      708.12     41.14 o 
 -12   4   0      646.92      663.49     36.97 o 
 -11   4   0     4873.72     4772.80     93.17 o 
 -10   4   0     1738.89     1669.10     55.05 o 
  -9   4   0      981.08      960.24     32.81 o 
  -8   4   0     7318.61     7357.85    114.68 o 
  -7   4   0      115.80      136.13      9.20 o 
  -6   4   0     5975.49     6284.07     77.51 o 
  -5   4   0     3053.60     2958.20     44.59 o 
  -4   4   0      310.88      269.70     17.25 o 
  -3   4   0     1665.74     1555.57     33.88 o 
  -2   4   0     1182.98     1039.96     26.01 o 
  -1   4   0     2783.27     2973.66     62.04 o 
   0   4   0    12372.78    12508.78    178.87 o 
   1   4   0     5562.07     5180.15     87.26 o 
   2   4   0     5817.85     5832.42    105.38 o 
   3   4   0     2995.45     2887.11     59.11 o 
   4   4   0     4852.54     4833.12    115.01 o 
   5   4   0      224.59      262.15     26.76 o 
   6   4   0     2225.29     2230.21     68.85 o 
   7   4   0      581.80      567.73     33.26 o 
   8   4   0        3.22       17.18     13.88 o 
   9   4   0      517.65      623.93     48.35 o 
  10   4   0       20.49        0.00     22.28 o 
 -14   5   0      842.53      850.04     46.27 o 
 -13   5   0       64.21       55.09     17.74 o 
 -12   5   0     2199.28     2147.35     53.78 o 
 -11   5   0     4491.72     4534.60     81.52 o 
 -10   5   0       30.29       28.37     10.33 o 
  -9   5   0     2114.97     2089.81     45.55 o 
  -8   5   0     3370.13     3438.79     72.24 o 
  -7   5   0        3.97        0.65      6.97 o 
  -6   5   0    10075.09    10841.06    158.95 o 
  -5   5   0     6496.35     6566.53     85.85 o 
  -4   5   0       59.17       46.78      7.28 o 
  -3   5   0     5873.03     5588.41     84.07 o 
  -2   5   0     3794.90     3597.17     66.50 o 
  -1   5   0    11527.01    11575.67    239.87 o 
   0   5   0    15483.82    15735.35    201.09 o 
   1   5   0     3456.06     3513.17     57.47 o 
   2   5   0     3394.43     3292.24     57.02 o 
   3   5   0     3483.29     3339.48     68.46 o 
   4   5   0       89.43       70.34     12.39 o 
   5   5   0     1222.24     1231.86     72.40 o 
   6   5   0      530.32      537.02     37.39 o 
   7   5   0       35.93        6.41     13.55 o 
   8   5   0       66.69       85.07     20.87 o 
   9   5   0      436.30      473.31     44.92 o 
 -14   6   0      125.32       97.87     24.48 o 
 -13   6   0      647.55      604.91     37.47 o 
 -12   6   0     1568.83     1666.38     63.57 o 
 -11   6   0      302.31      297.33     33.96 o 
 -10   6   0     1481.94     1492.56     52.61 o 
  -9   6   0     3295.71     3221.10     65.45 o 
  -8   6   0      171.50      137.36     14.29 o 
  -7   6   0     3026.80     3047.78     57.79 o 
  -6   6   0     6956.06     6997.84     94.31 o 
  -5   6   0      435.48      483.87     16.89 o 
  -4   6   0     4139.67     4078.83     67.55 o 
  -3   6   0     3185.93     2887.91     48.21 o 
  -2   6   0      113.61      149.49     12.23 o 
  -1   6   0    15147.20    14345.77    168.03 o 
   0   6   0      354.13      401.41     16.75 o 
   1   6   0      304.81      341.67     16.97 o 
   2   6   0      718.76      721.89     28.73 o 
   3   6   0      451.61      437.73     28.42 o 
   4   6   0      215.62      217.86     21.04 o 
   5   6   0     2449.13     2449.39     86.21 o 
   6   6   0      372.76      389.05     30.09 o 
   7   6   0      218.47      227.29     25.88 o 
   8   6   0      119.05      103.48     22.83 o 
   9   6   0       25.95       28.91     24.12 o 
 -14   7   0       76.26       44.42     21.43 o 
 -13   7   0     1450.05     1551.16     72.04 o 
 -12   7   0      998.77     1023.64     50.17 o 
 -11   7   0      146.05      112.84     20.42 o 
 -10   7   0     2693.93     2775.60     93.40 o 
  -9   7   0     3414.93     3288.52     66.75 o 
  -8   7   0       20.11       12.61      9.69 o 
  -7   7   0     5698.58     5714.01     92.46 o 
  -6   7   0     1266.74     1271.54     28.71 o 
  -5   7   0      917.18      902.46     28.30 o 
  -4   7   0     2946.05     2727.35     53.22 o 
  -3   7   0     1015.78      980.76     28.36 o 
  -2   7   0     2689.44     2594.88     56.40 o 
  -1   7   0     6990.35     6892.69     90.25 o 
   0   7   0      688.17      790.22     21.95 o 
   1   7   0      473.38      512.54     22.17 o 
   2   7   0     5208.38     5179.31     97.52 o 
   3   7   0      359.74      325.65     24.33 o 
   4   7   0     2866.19     2718.71     92.58 o 
   5   7   0     1385.32     1480.62     50.70 o 
   6   7   0       18.38        3.30     14.56 o 
   7   7   0      239.17      248.24     41.18 o 
   8   7   0       85.86       79.59     23.41 o 
 -14   8   0      743.68      847.47     53.10 o 
 -13   8   0     1412.29     1508.66     62.48 o 
 -12   8   0       18.17        9.42     16.19 o 
 -11   8   0     1913.56     1774.02     60.30 o 
 -10   8   0     3940.96     3808.55     90.98 o 
  -9   8   0      158.69      152.73     22.07 o 
  -8   8   0     5124.98     5123.46    104.96 o 
  -7   8   0     4758.79     4877.64     99.55 o 
  -6   8   0      454.69      486.26     35.60 o 
  -5   8   0     6703.60     6692.84     97.68 o 
  -4   8   0     1359.85     1379.27     33.85 o 
  -3   8   0      698.68      644.93     25.82 o 
  -2   8   0     3760.72     3636.12     67.85 o 
  -1   8   0      996.88      980.96     34.03 o 
   0   8   0      143.13      144.67     14.03 o 
   1   8   0     2971.30     2972.58     66.73 o 
   2   8   0      436.22      500.01     29.08 o 
   3   8   0      473.59      481.79     30.54 o 
   4   8   0      235.52      231.47     36.44 o 
   5   8   0       24.57       11.54     15.79 o 
   6   8   0        2.34        0.00     16.78 o 
   7   8   0       60.58       83.01     26.51 o 
 -13   9   0      901.66      995.96     54.14 o 
 -12   9   0      462.80      443.31     37.17 o 
 -11   9   0     5141.61     5381.39    119.34 o 
 -10   9   0     1099.14     1057.06     50.77 o 
  -9   9   0      424.84      435.36     33.04 o 
  -8   9   0      995.17     1090.14     44.36 o 
  -7   9   0       98.47       92.55     18.11 o 
  -6   9   0     1220.11     1220.76     41.77 o 
  -5   9   0     3259.13     3294.34     67.83 o 
  -4   9   0        2.30        4.81     10.20 o 
  -3   9   0     1139.14     1147.58     42.51 o 
  -2   9   0     2134.46     2059.08     83.50 o 
  -1   9   0      443.35      367.81     31.46 o 
   0   9   0      668.09      803.00     62.11 o 
   1   9   0     1126.68     1063.83     69.70 o 
   2   9   0        6.28        3.85     19.64 o 
   3   9   0      379.90      371.34     63.72 o 
   4   9   0      458.75      467.49     63.06 o 
   5   9   0       63.66       85.21     32.85 o 
   6   9   0      201.83      222.93     72.04 o 
 -13  10   0       12.40       10.77     19.20 o 
 -12  10   0     1775.22     1775.03     65.29 o 
 -11  10   0     1615.56     1639.80    130.34 o 
 -10  10   0        7.91        0.00     17.37 o 
  -9  10   0     3055.42     2968.65    131.05 o 
  -8  10   0     1617.31     1639.80     56.49 o 
  -7  10   0     3618.85     3528.17     87.13 o 
  -6  10   0     5727.34     5653.18    102.32 o 
  -5  10   0     1313.94     1287.16     52.33 o 
  -4  10   0      279.46      260.96     25.12 o 
  -3  10   0     3891.32     3772.12     87.48 o 
  -2  10   0      504.29      537.19     35.17 o 
  -1  10   0     2193.17     2207.14     94.28 o 
   0  10   0      395.71      454.48     51.49 o 
   1  10   0      312.99      238.43     65.74 o 
   2  10   0      254.30      202.85     39.55 o 
   3  10   0      292.06      208.52     42.37 o 
   4  10   0        2.00        0.00     25.41 o 
   5  10   0       20.35       28.82     30.59 o 
 -13  11   0      632.57      546.53     60.75 o 
 -12  11   0     1482.25     1534.80     78.72 o 
 -11  11   0      291.82      276.69     44.71 o 
 -10  11   0     1070.13     1100.13     63.72 o 
  -9  11   0     1592.01     1690.11     62.43 o 
  -8  11   0       47.88       30.43     16.76 o 
  -7  11   0     1586.65     1682.67     76.40 o 
  -6  11   0     4681.14     4550.37    100.75 o 
  -5  11   0      188.37      147.65     24.44 o 
  -4  11   0     1113.65     1180.33     66.89 o 
  -3  11   0      427.20      430.97     33.79 o 
  -2  11   0      109.17      123.39     40.16 o 
  -1  11   0      676.17      627.36     60.48 o 
   0  11   0      330.04      276.63     45.84 o 
   1  11   0       12.12       17.53     27.43 o 
   2  11   0       94.45      132.11     57.13 o 
   3  11   0       21.18        3.68     30.73 o 
 -12  12   0      596.13      621.28     57.00 o 
 -11  12   0      314.12      268.33     43.15 o 
 -10  12   0     1730.47     1706.04     67.30 o 
  -9  12   0      878.04      831.60     67.22 o 
  -8  12   0      326.49      308.35     37.06 o 
  -7  12   0     2038.56     2044.30     79.11 o 
  -6  12   0      663.27      657.05     40.71 o 
  -5  12   0      227.75      225.38     44.06 o 
  -4  12   0      656.99      702.65     48.18 o 
  -3  12   0      197.41      131.76     29.69 o 
  -2  12   0      469.97      405.56     44.78 o 
  -1  12   0      294.53      271.87     47.37 o 
   0  12   0      182.70      234.45     44.44 o 
   1  12   0      163.42      113.74     39.68 o 
   2  12   0      148.32      141.83     42.77 o 
 -11  13   0      961.80      918.62     57.40 o 
 -10  13   0      976.52      961.92     57.41 o 
  -9  13   0        1.69        0.00     17.99 o 
  -8  13   0      930.98      914.77     61.35 o 
  -7  13   0      373.57      409.78     45.20 o 
  -6  13   0       10.79        0.00     16.85 o 
  -5  13   0      502.84      554.77     41.91 o 
  -4  13   0      254.57      241.08     46.29 o 
  -3  13   0        8.15       43.57     25.96 o 
  -2  13   0      313.17      350.73     44.34 o 
  -1  13   0        3.24        0.00     26.44 o 
   0  13   0        6.06        0.00     32.10 o 
  -9  14   0      257.13      250.16     40.58 o 
  -8  14   0      550.42      595.59     57.42 o 
  -7  14   0      103.82      130.89     32.79 o 
  -6  14   0      215.75      235.06     32.80 o 
  -5  14   0      435.42      545.80     51.17 o 
  -4  14   0       54.50      100.58     52.11 o 
  -3  14   0       91.15       41.61     28.57 o 
  -2  14   0      227.35      269.09     53.71 o 
   2 -14   1      530.88      492.03     54.97 o 
   3 -14   1       59.97       53.47     30.36 o 
   4 -14   1       97.42       96.29     32.13 o 
   5 -14   1      398.64      367.54     42.71 o 
   6 -14   1       93.41       90.13     31.46 o 
   7 -14   1      135.73      110.09     59.36 o 
   8 -14   1      620.21      643.43     88.95 o 
   9 -14   1      331.35      326.43     38.02 o 
   0 -13   1       42.61        0.00     33.73 o 
   1 -13   1        3.66        0.00     22.55 o 
   2 -13   1      414.10      337.18     58.06 o 
   3 -13   1        8.52        0.00     22.22 o 
   4 -13   1      329.53      377.90     99.01 o 
   5 -13   1      381.29      426.65     37.29 o 
   6 -13   1        0.16        3.51     20.24 o 
   7 -13   1      834.27      885.92     60.61 o 
   8 -13   1      619.76      648.28     46.83 o 
   9 -13   1       69.84       80.53     23.97 o 
  10 -13   1     1077.50      994.19     59.55 o 
  11 -13   1      844.89      837.63     56.57 o 
  -2 -12   1      221.22      280.20     53.79 o 
  -1 -12   1      109.90      143.90     42.10 o 
   0 -12   1      165.83      162.09     39.35 o 
   1 -12   1      464.50      611.47     63.84 o 
   2 -12   1      395.61      412.74     52.41 o 
   3 -12   1      263.76      275.68     38.88 o 
   4 -12   1     1008.76     1083.78     64.48 o 
   5 -12   1      285.68      239.46     35.30 o 
   6 -12   1      249.96      249.94     27.83 o 
   7 -12   1     1961.06     1923.68     66.60 o 
   8 -12   1      161.83      134.91     32.48 o 
   9 -12   1     1351.47     1512.51     63.91 o 
  10 -12   1      656.05      751.30     49.60 o 
  11 -12   1      167.50      127.80     36.85 o 
  12 -12   1      993.28      891.82     65.89 o 
  -4 -11   1       14.39       10.44     28.85 o 
  -3 -11   1      184.04       76.88     34.72 o 
  -2 -11   1      216.48      295.52     48.94 o 
  -1 -11   1        5.45       13.67     27.00 o 
   0 -11   1      153.25      190.35     56.94 o 
   1 -11   1     1780.75     1790.49     88.35 o 
   2 -11   1       45.94       33.93     28.02 o 
   3 -11   1      571.52      663.52     39.47 o 
   4 -11   1      167.88      204.51     24.31 o 
   5 -11   1      472.36      492.87     33.85 o 
   6 -11   1      753.00      810.33     37.71 o 
   7 -11   1      438.72      444.36     36.16 o 
   8 -11   1      142.51      157.51     25.19 o 
   9 -11   1     3434.62     3586.29    110.02 o 
  10 -11   1       88.64       75.34     23.95 o 
  11 -11   1      273.69      274.04     42.21 o 
  12 -11   1     1442.34     1406.00    101.80 o 
  -5 -10   1       15.03       24.43     58.07 o 
  -4 -10   1        4.08        0.00     25.27 o 
  -3 -10   1      238.98      165.30     74.28 o 
  -2 -10   1      115.99      107.39     32.98 o 
  -1 -10   1      610.69      585.84     56.86 o 
   0 -10   1      227.66      391.32     50.04 o 
   1 -10   1     1977.04     1987.66    131.63 o 
   2 -10   1     1346.07     1249.30     53.25 o 
   3 -10   1      793.49      741.40     39.18 o 
   4 -10   1      120.86      129.85     19.91 o 
   5 -10   1     2100.46     2112.25     59.85 o 
   6 -10   1     7071.93     7032.47    119.15 o 
   7 -10   1       19.10       15.95     12.69 o 
   8 -10   1     2255.25     2192.87     66.39 o 
   9 -10   1     1511.20     1519.95     68.96 o 
  10 -10   1       14.54        1.76     16.37 o 
  11 -10   1     2936.43     2894.32     83.85 o 
  12 -10   1     1575.94     1505.66     64.14 o 
  13 -10   1      165.77      201.82     31.70 o 
  -6  -9   1      209.27      194.22     32.38 o 
  -5  -9   1        0.37        0.00     19.08 o 
  -4  -9   1      305.18      254.17     31.73 o 
  -3  -9   1      624.04      563.38     56.15 o 
  -2  -9   1        0.75        0.00     15.32 o 
  -1  -9   1     2044.21     1967.42    104.74 o 
   0  -9   1      715.05      732.37     55.61 o 
   1  -9   1       42.16       22.93     13.25 o 
   2  -9   1     4495.79     4691.08    129.34 o 
   3  -9   1     1197.80     1262.19     37.74 o 
   4  -9   1     1324.15     1232.38     36.94 o 
   5  -9   1     1774.59     1707.76     40.79 o 
   6  -9   1     1845.85     1739.27     42.22 o 
   7  -9   1       81.72      117.86     26.53 o 
   8  -9   1     3685.69     3634.19    118.26 o 
   9  -9   1      112.57       75.52     18.61 o 
  10  -9   1     1145.53     1127.41     50.75 o 
  11  -9   1     5436.96     5337.99    120.05 o 
  12  -9   1       58.45       45.87     19.66 o 
  13  -9   1     1523.87     1425.56     64.23 o 
  -7  -8   1       52.78       24.55     24.73 o 
  -6  -8   1       37.89        8.18     16.98 o 
  -5  -8   1       78.27       97.91     20.34 o 
  -4  -8   1      774.46      754.38     49.92 o 
  -3  -8   1        2.86        0.00     12.24 o 
  -2  -8   1     1025.57     1055.89     39.40 o 
  -1  -8   1     1507.36     1593.28     45.38 o 
   0  -8   1     1203.45     1226.41     36.13 o 
   1  -8   1     4437.07     4627.45     76.90 o 
   2  -8   1     1294.42     1243.10     35.68 o 
   3  -8   1      178.24      178.14     16.03 o 
   4  -8   1      595.34      533.66     22.63 o 
   5  -8   1     2978.65     2809.57     52.85 o 
   6  -8   1      120.12      148.29     15.41 o 
   7  -8   1     4997.00     4936.60    101.35 o 
   8  -8   1     3067.06     2961.34     75.08 o 
   9  -8   1     2215.16     2183.06     67.23 o 
  10  -8   1     2113.62     1962.52     81.46 o 
  11  -8   1     2340.62     2139.37     78.40 o 
  12  -8   1      519.66      502.06     38.99 o 
  13  -8   1     2688.67     2672.88     95.92 o 
  -8  -7   1      116.06      155.84     27.97 o 
  -7  -7   1      224.84      261.12     28.56 o 
  -6  -7   1       31.80       19.78     14.97 o 
  -5  -7   1      927.88      975.65     43.23 o 
  -4  -7   1     1144.38     1126.25     41.78 o 
  -3  -7   1       75.76       72.80     14.83 o 
  -2  -7   1     2676.13     2774.56     64.03 o 
  -1  -7   1      979.84      903.96     24.74 o 
   0  -7   1      619.91      652.98     30.58 o 
   1  -7   1    14580.19    15005.63    178.83 o 
   2  -7   1      181.78      166.25     19.15 o 
   3  -7   1      933.71      875.50     24.98 o 
   4  -7   1     5702.14     5708.45     74.66 o 
   5  -7   1      618.68      600.82     20.11 o 
   6  -7   1     6800.70     7054.14     96.58 o 
   7  -7   1     4761.44     4544.30    110.38 o 
   8  -7   1        5.36        0.00      8.61 o 
   9  -7   1     3615.68     3569.64     71.68 o 
  10  -7   1     2460.62     2518.76     59.73 o 
  11  -7   1       44.89       16.26     13.07 o 
  12  -7   1     1661.89     1782.67     53.38 o 
  13  -7   1     1060.98     1088.91     54.80 o 
  -9  -6   1      161.40      142.53     24.99 o 
  -8  -6   1      445.58      498.84     37.82 o 
  -7  -6   1       94.95      100.83     26.68 o 
  -6  -6   1      623.72      678.50     37.07 o 
  -5  -6   1     1906.57     1989.51     56.02 o 
  -4  -6   1      290.57      316.03     24.14 o 
  -3  -6   1     4039.36     3896.55     78.93 o 
  -2  -6   1     4283.07     4331.42     82.53 o 
  -1  -6   1     1399.36     1502.16     37.27 o 
   0  -6   1     2118.69     2086.44     36.53 o 
   1  -6   1    14262.83    14618.93    171.99 o 
   2  -6   1      694.56      675.81     19.44 o 
   3  -6   1     8435.78     8564.88    101.84 o 
   4  -6   1      135.90      122.55      9.32 o 
   5  -6   1     3449.43     3542.24     54.28 o 
   6  -6   1     9894.12     9714.56    123.88 o 
   7  -6   1     1522.99     1655.65     40.13 o 
   8  -6   1     3013.10     2890.63     59.30 o 
   9  -6   1     1334.23     1414.40     40.41 o 
  10  -6   1     1492.51     1508.64     57.33 o 
  11  -6   1     1689.72     1648.67     49.18 o 
  12  -6   1     3427.05     3459.88     86.15 o 
  13  -6   1      482.96      450.09     33.05 o 
  14  -6   1      249.90      211.46     29.53 o 
 -10  -5   1        1.72       12.19     22.94 o 
  -9  -5   1      727.89      762.53     44.97 o 
  -8  -5   1      509.68      555.65     36.89 o 
  -7  -5   1        1.53        0.00     12.28 o 
  -6  -5   1     1041.51     1074.98     42.02 o 
  -5  -5   1     1320.89     1367.37     60.89 o 
  -4  -5   1      192.13      171.47     17.14 o 
  -3  -5   1     1624.98     1636.95     50.04 o 
  -2  -5   1     3790.93     3901.89    117.36 o 
  -1  -5   1       19.69       32.07      7.03 o 
   0  -5   1    28182.79    28676.84    322.15 o 
   1  -5   1       33.12       26.45      7.40 o 
   2  -5   1     6444.51     6519.02     86.79 o 
   3  -5   1     6587.29     6343.01     82.53 o 
   4  -5   1       79.26       71.35      7.33 o 
   5  -5   1    17310.56    17642.00    223.85 o 
   6  -5   1    14444.54    14988.47    179.54 o 
   7  -5   1        0.36        0.00      6.82 o 
   8  -5   1     4152.94     4196.43     75.86 o 
   9  -5   1      802.43      762.06     31.33 o 
  10  -5   1      243.72      242.04     21.35 o 
  11  -5   1     3981.64     4018.31    114.64 o 
  12  -5   1     1242.69     1308.90     47.42 o 
  13  -5   1       27.72       17.30     15.90 o 
 -10  -4   1      356.79      326.70     38.63 o 
  -9  -4   1      747.96      794.30     62.34 o 
  -8  -4   1      189.61      195.70     22.75 o 
  -7  -4   1      532.25      567.18     32.93 o 
  -6  -4   1     1057.66     1033.99     37.50 o 
  -5  -4   1       15.23        9.85      9.39 o 
  -4  -4   1     3113.44     3238.14     66.57 o 
  -3  -4   1     5367.27     5404.24     93.28 o 
  -2  -4   1      540.20      566.52     21.35 o 
  -1  -4   1     5405.53     5093.59     83.71 o 
   0  -4   1    22826.36    23365.35    285.51 o 
   1  -4   1    10800.94    11351.75    190.14 o 
   2  -4   1     7073.72     6928.45     96.36 o 
   3  -4   1     2504.35     2374.13     36.12 o 
   4  -4   1     1441.48     1446.46     30.93 o 
   5  -4   1    10667.90    10602.90    128.96 o 
   6  -4   1     7135.88     7132.67    106.04 o 
   7  -4   1      617.84      516.23     22.66 o 
   8  -4   1     4276.79     4263.27     70.11 o 
   9  -4   1       15.74       10.23      8.70 o 
  10  -4   1     2071.10     2048.53     48.23 o 
  11  -4   1     3937.56     3912.64     87.55 o 
  12  -4   1      176.80      151.79     19.08 o 
  13  -4   1      662.52      699.41     41.69 o 
 -11  -3   1       52.31       56.14     24.85 o 
 -10  -3   1      727.59      802.33     53.82 o 
  -9  -3   1      403.72      362.71     29.61 o 
  -8  -3   1       14.87        7.59     12.45 o 
  -7  -3   1     1066.73     1024.93     38.52 o 
  -6  -3   1     1028.15     1034.78     35.23 o 
  -5  -3   1     1920.10     1961.14     47.95 o 
  -4  -3   1     6809.06     6551.52    108.72 o 
  -3  -3   1      646.34      785.47     24.73 o 
  -2  -3   1     3438.88     3491.79     91.76 o 
  -1  -3   1     1874.77     2155.99     54.24 o 
   0  -3   1       47.66      145.60     23.33 o 
   1  -3   1    12083.93    12529.28    192.26 o 
   2  -3   1     3769.94     3804.77     69.67 o 
   3  -3   1     3982.19     4067.28     53.54 o 
   4  -3   1     3447.64     3651.51     60.86 o 
   5  -3   1    10638.03    10615.07    131.91 o 
   6  -3   1       14.53        6.88      5.70 o 
   7  -3   1     6740.11     6400.65    106.76 o 
   8  -3   1     1829.61     1856.95     44.82 o 
   9  -3   1       15.42        4.44      9.38 o 
  10  -3   1     6097.48     6170.88    108.80 o 
  11  -3   1      827.78      827.84     38.42 o 
  12  -3   1      407.35      401.09     31.00 o 
  13  -3   1      724.27      695.83     50.00 o 
 -12  -2   1       27.92        5.98     22.69 o 
 -11  -2   1      468.23      486.03     45.52 o 
 -10  -2   1     1201.03     1257.97     62.88 o 
  -9  -2   1        0.17        0.50     14.24 o 
  -8  -2   1     2102.60     2152.08     56.98 o 
  -7  -2   1     1087.58     1081.49     36.80 o 
  -6  -2   1      833.64      919.92     33.02 o 
  -5  -2   1     4919.39     5062.12     89.14 o 
  -4  -2   1      841.26      806.68     30.87 o 
  -3  -2   1     2450.69     2624.92     49.53 o 
  -2  -2   1     9386.63     9350.32    135.62 o 
  -1  -2   1    14930.08    15040.36    286.43 o 
   0  -2   1     7001.21     7097.13    197.56 o 
   1  -2   1    13026.96    14005.47    370.65 o 
   2  -2   1     9039.52     9739.03    199.82 o 
   3  -2   1      269.86      269.27     12.15 o 
   4  -2   1    34913.82    35695.08    440.10 o 
   5  -2   1     5390.59     5631.63     84.63 o 
   6  -2   1     8258.00     8196.15    104.70 o 
   7  -2   1     7213.75     6962.53    107.49 o 
   8  -2   1       78.86       81.29     12.18 o 
   9  -2   1      411.74      386.42     24.24 o 
  10  -2   1     2709.45     2780.47     73.18 o 
  11  -2   1       90.74       56.64     17.62 o 
  12  -2   1      444.12      472.10     44.12 o 
  13  -2   1      488.04      477.90     45.67 o 
 -12  -1   1      380.26      428.74     44.28 o 
 -11  -1   1     1437.80     1562.46     70.67 o 
 -10  -1   1      534.63      524.64     41.85 o 
  -9  -1   1      320.21      313.94     31.82 o 
  -8  -1   1     3034.79     3048.59     68.50 o 
  -7  -1   1      411.86      434.68     24.31 o 
  -6  -1   1     3932.96     4002.03     65.29 o 
  -5  -1   1     6504.88     6417.29    104.53 o 
  -4  -1   1       12.59       14.80      6.17 o 
  -3  -1   1     3709.09     3817.32     73.18 o 
  -2  -1   1      195.54      174.25     28.39 o 
  -1  -1   1     2669.26     2608.20     80.21 o 
   0  -1   1    19072.71    20034.92    523.81 o 
   2  -1   1      264.02      287.35     21.12 o 
   3  -1   1     9947.79    10605.23    153.17 o 
   4  -1   1     9027.55     8934.28    108.22 o 
   5  -1   1      272.27      257.64     12.93 o 
   6  -1   1     5770.86     5394.93     75.05 o 
   7  -1   1      119.28      124.12     10.81 o 
   8  -1   1      877.63      869.57     31.03 o 
   9  -1   1      655.15      694.59     34.20 o 
  10  -1   1      406.76      347.63     37.13 o 
  11  -1   1     1187.09     1352.14     63.96 o 
  12  -1   1      977.54     1158.19     89.23 o 
  13  -1   1       14.85       34.63     25.17 o 
 -13   0   1        5.57        5.08     22.41 o 
 -12   0   1      438.67      426.11     42.78 o 
 -11   0   1      757.34      782.65     51.86 o 
 -10   0   1        3.38        0.00     16.10 o 
  -9   0   1     1615.74     1525.40    118.78 o 
  -8   0   1     1645.03     1667.05     51.11 o 
  -7   0   1       61.86       48.92      8.79 o 
  -6   0   1     7471.79     7482.02    106.20 o 
  -5   0   1     2941.07     2753.11     46.11 o 
  -4   0   1     1068.41     1047.15     25.55 o 
  -3   0   1     5567.31     5733.82     86.01 o 
  -2   0   1     2153.45     2212.35     50.65 o 
  -1   0   1     4561.82     4863.42    133.93 o 
   2   0   1     6091.33     6406.76    141.81 o 
   3   0   1    16549.61    16921.05    209.95 o 
   4   0   1       16.81       24.59      7.73 o 
   5   0   1     8150.46     7857.63    100.68 o 
   6   0   1     3580.71     3469.08     54.70 o 
   7   0   1      193.14      186.45     14.24 o 
   8   0   1     1881.96     1971.91     63.73 o 
   9   0   1     1834.24     1878.79     89.36 o 
  10   0   1      509.12      479.41     62.18 o 
  11   0   1      581.50      618.45     49.13 o 
  12   0   1      360.67      384.75     42.76 o 
 -13   1   1      464.74      477.08     59.73 o 
 -12   1   1     1174.60     1233.27     64.64 o 
 -11   1   1       66.36       35.93     21.15 o 
 -10   1   1      900.38      840.49     65.30 o 
  -9   1   1     2700.28     2718.70     77.71 o 
  -8   1   1      119.76      130.07     14.12 o 
  -7   1   1      951.06      945.55     24.28 o 
  -6   1   1     6766.08     6821.26     89.88 o 
  -5   1   1      915.29      959.64     20.71 o 
  -4   1   1    16168.13    15829.05    181.75 o 
  -3   1   1     3807.30     4112.62     72.14 o 
  -2   1   1     1207.11     1216.45     32.15 o 
  -1   1   1    41270.21    42495.50   1101.91 o 
   0   1   1    14243.44    15257.70    403.37 o 
   1   1   1     7988.61     8293.94    166.93 o 
   2   1   1    16937.42    17053.35    270.12 o 
   3   1   1     2802.68     2845.02     45.26 o 
   4   1   1     4022.87     3863.60     87.67 o 
   5   1   1     8680.21     8329.38    116.51 o 
   6   1   1      168.50      162.54     12.96 o 
   7   1   1     2067.06     2302.08     64.20 o 
   8   1   1      550.04      551.01     42.54 o 
   9   1   1      497.43      428.65     38.66 o 
  10   1   1     2421.39     2395.00     83.17 o 
  11   1   1      361.92      391.97     45.72 o 
  12   1   1       24.09       25.38     24.25 o 
 -13   2   1      490.98      446.17     44.55 o 
 -12   2   1      291.99      385.09     39.40 o 
 -11   2   1      359.98      358.37     34.86 o 
 -10   2   1     1794.73     1923.73     58.05 o 
  -9   2   1     1248.89     1183.50     35.93 o 
  -8   2   1      777.48      819.70     28.01 o 
  -7   2   1    10623.71    10055.38    127.63 o 
  -6   2   1     2048.02     2109.64     36.24 o 
  -5   2   1     6641.21     6383.95     81.59 o 
  -4   2   1    23776.87    24540.63    275.78 o 
  -3   2   1      270.85      268.70     12.60 o 
  -2   2   1    12091.30    12913.36    251.79 o 
  -1   2   1     4958.90     5207.39    109.51 o 
   0   2   1     9334.32     9709.62    268.37 o 
   1   2   1      505.62      593.18     21.53 o 
   2   2   1     3066.58     3009.73     82.90 o 
   3   2   1     1352.49     1469.55     29.62 o 
   4   2   1     9060.99     9032.98    124.23 o 
   5   2   1     6950.21     6992.30    103.47 o 
   6   2   1      181.00      165.12     19.09 o 
   7   2   1     3000.53     3121.14     70.24 o 
   8   2   1      599.19      648.11     34.37 o 
   9   2   1       42.47       19.80     20.00 o 
  10   2   1     1510.46     1529.39     70.38 o 
  11   2   1      174.62      171.88     33.08 o 
 -14   3   1      703.01      749.41     62.74 o 
 -13   3   1      609.35      671.09     73.89 o 
 -12   3   1       50.44       40.76     17.77 o 
 -11   3   1     1716.78     1657.50     56.14 o 
 -10   3   1     5012.09     4737.03     95.06 o 
  -9   3   1      158.74      178.77     16.80 o 
  -8   3   1     8558.81     8303.98    125.44 o 
  -7   3   1    10656.37    10912.92    136.34 o 
  -6   3   1     2406.90     2599.16     41.78 o 
  -5   3   1    13157.73    13644.65    160.87 o 
  -4   3   1     1128.68     1198.14     22.00 o 
  -3   3   1      670.77      637.94     26.53 o 
  -2   3   1      297.82      270.06     12.54 o 
  -1   3   1     3438.33     3446.12     67.03 o 
   0   3   1     7168.40     7250.21    157.34 o 
   1   3   1    17205.73    17027.23    274.56 o 
   2   3   1     2128.39     2221.85     44.74 o 
   3   3   1     2910.38     2780.97     48.42 o 
   4   3   1     3792.26     3759.32     62.68 o 
   5   3   1      185.10      172.54     17.41 o 
   6   3   1     1015.42     1031.05     44.73 o 
   7   3   1     1498.26     1480.89     47.24 o 
   8   3   1      106.02       86.60     17.13 o 
   9   3   1      804.66      772.11     51.41 o 
  10   3   1      113.68      106.50     30.30 o 
  11   3   1       15.84       12.18     24.67 o 
 -14   4   1     1011.14     1027.78     64.63 o 
 -13   4   1      285.24      277.70     31.19 o 
 -12   4   1     1494.02     1450.51     55.86 o 
 -11   4   1     5419.78     5339.32     99.35 o 
 -10   4   1      840.90      849.97     33.96 o 
  -9   4   1     4273.29     4307.56     79.18 o 
  -8   4   1     4761.78     4730.13     90.71 o 
  -7   4   1      676.19      642.35     19.18 o 
  -6   4   1     4417.30     4409.93     63.00 o 
  -5   4   1     9079.22     8999.67    102.89 o 
  -4   4   1      189.96      177.96     12.54 o 
  -3   4   1     2962.21     2844.89    129.28 o 
  -2   4   1     2975.58     2917.25     54.21 o 
  -1   4   1     2162.79     2416.17     54.72 o 
   0   4   1    11448.86    11429.54    166.34 o 
   1   4   1      331.27      330.96     25.27 o 
   2   4   1     2165.85     2227.47     89.28 o 
   3   4   1     3308.90     3240.53     64.79 o 
   4   4   1     1421.55     1372.98     39.44 o 
   5   4   1     1165.65     1141.83     37.89 o 
   6   4   1     1639.18     1621.24     56.44 o 
   7   4   1      108.72       77.38     17.44 o 
   8   4   1       50.09       17.36     14.62 o 
   9   4   1     1246.61     1261.12     65.27 o 
  10   4   1        1.40        0.00     21.08 o 
 -14   5   1     1201.34     1235.51     54.46 o 
 -13   5   1        2.87        0.00     13.74 o 
 -12   5   1     3198.62     3267.18     75.04 o 
 -11   5   1     2701.40     2789.93     65.18 o 
 -10   5   1       39.79       27.76     11.42 o 
  -9   5   1     5791.42     5952.83     99.84 o 
  -8   5   1     3085.50     3126.80     60.67 o 
  -7   5   1     2761.71     2813.66     43.76 o 
  -6   5   1     7231.72     7306.39     95.53 o 
  -5   5   1     4898.13     5194.75     79.35 o 
  -4   5   1     1018.05      997.57     28.67 o 
  -3   5   1     7494.76     7121.72    103.14 o 
  -2   5   1     1343.78     1446.71     36.39 o 
  -1   5   1    14954.41    15533.84    296.11 o 
   0   5   1     3071.61     2871.53     54.95 o 
   1   5   1     3185.20     3313.41     55.71 o 
   2   5   1     3378.91     3423.40     67.16 o 
   3   5   1     4700.40     4650.93     87.10 o 
   4   5   1      101.72       90.17     14.76 o 
   5   5   1     1301.99     1343.17     43.53 o 
   6   5   1     1413.28     1516.65     49.00 o 
   7   5   1       27.54       26.15     14.38 o 
   8   5   1      181.12      178.29     41.47 o 
   9   5   1      516.21      472.41     51.35 o 
 -14   6   1       39.81       29.85     17.18 o 
 -13   6   1      856.81      754.78     36.51 o 
 -12   6   1     1277.74     1320.83     42.05 o 
 -11   6   1      149.03      143.85     16.62 o 
 -10   6   1     3706.29     3633.07     66.59 o 
  -9   6   1     5858.92     5956.81    125.32 o 
  -8   6   1      660.91      707.48     40.89 o 
  -7   6   1     2895.58     3045.32     57.11 o 
  -6   6   1     7362.31     7357.41     98.40 o 
  -5   6   1       91.04      119.80     18.39 o 
  -4   6   1     4499.84     4386.28    105.44 o 
  -3   6   1     5110.50     5063.92     81.41 o 
  -2   6   1        5.04        2.72      7.95 o 
  -1   6   1    25424.54    26894.21    375.11 o 
   0   6   1     3225.54     3299.70     61.83 o 
   1   6   1     3086.81     3071.22     55.14 o 
   2   6   1     2415.97     2441.03     55.80 o 
   3   6   1      245.42      282.02     21.14 o 
   4   6   1      618.76      642.52     33.78 o 
   5   6   1     1400.26     1525.40     55.34 o 
   6   6   1      427.17      483.27     33.13 o 
   7   6   1       80.40       73.53     19.77 o 
   8   6   1      367.10      396.17     35.81 o 
 -14   7   1       89.03       83.87     23.49 o 
 -13   7   1     1500.61     1566.47     61.36 o 
 -12   7   1      446.84      441.76     57.34 o 
 -11   7   1      345.46      382.91     31.25 o 
 -10   7   1     2756.26     2751.45     77.92 o 
  -9   7   1     1669.84     1732.06     52.43 o 
  -8   7   1      159.84      127.68     21.52 o 
  -7   7   1     3648.28     3763.02     68.69 o 
  -6   7   1     1649.34     1669.54     39.81 o 
  -5   7   1     1839.87     1843.96     38.16 o 
  -4   7   1     6335.38     6317.83     97.61 o 
  -3   7   1       50.16       36.73     10.33 o 
  -2   7   1     2387.70     2331.60     56.57 o 
  -1   7   1     2299.34     2300.87     38.75 o 
   0   7   1       24.81       21.60      7.86 o 
   1   7   1      781.73      761.06     25.91 o 
   2   7   1     1238.72     1253.32     55.83 o 
   3   7   1       30.36       33.92     12.34 o 
   4   7   1     1786.34     1769.52     56.48 o 
   5   7   1      718.60      843.04     47.76 o 
   6   7   1       35.71       29.56     16.88 o 
   7   7   1       81.76      114.19     23.87 o 
   8   7   1      190.58      209.40     28.92 o 
 -14   8   1      512.80      505.09     42.23 o 
 -13   8   1      857.78      889.13     49.95 o 
 -12   8   1        4.45        0.00     14.44 o 
 -11   8   1     3048.02     2908.45     78.02 o 
 -10   8   1     3865.30     3938.21     91.50 o 
  -9   8   1      157.44      141.67     20.23 o 
  -8   8   1     4569.42     4578.74     95.95 o 
  -7   8   1     1187.74     1187.15     59.80 o 
  -6   8   1      291.21      313.54     25.59 o 
  -5   8   1     4183.03     4083.58     67.45 o 
  -4   8   1     1601.34     1644.71     46.84 o 
  -3   8   1      769.63      823.24     33.58 o 
  -2   8   1     2335.26     2289.60    142.14 o 
  -1   8   1      584.49      605.59     36.09 o 
   0   8   1      314.49      285.99     28.99 o 
   1   8   1     5151.79     5191.34    214.44 o 
   2   8   1      384.13      287.94     31.55 o 
   3   8   1      906.10      887.06     46.65 o 
   4   8   1      505.67      559.41     41.60 o 
   5   8   1       65.63       33.19     20.46 o 
   6   8   1      114.52      137.79     28.60 o 
   7   8   1       68.50       99.71     28.31 o 
 -14   9   1     1157.73     1128.74     59.73 o 
 -13   9   1      364.59      351.67     45.69 o 
 -12   9   1      740.98      629.87     42.42 o 
 -11   9   1     3558.81     3602.72    161.35 o 
 -10   9   1      256.31      254.63     26.92 o 
  -9   9   1     1498.90     1565.03     52.93 o 
  -8   9   1     2955.75     2902.97    122.89 o 
  -7   9   1      177.99      186.91     18.88 o 
  -6   9   1     2564.79     2416.38     64.26 o 
  -5   9   1     2381.13     2263.01     54.12 o 
  -4   9   1       35.94       13.12     15.55 o 
  -3   9   1     1494.83     1587.03     49.78 o 
  -2   9   1     3688.75     3612.69     83.58 o 
  -1   9   1      282.21      304.72     39.02 o 
   0   9   1     1478.15     1704.79    225.87 o 
   1   9   1      276.23      268.72     40.33 o 
   2   9   1       99.73       63.51     29.76 o 
   3   9   1      322.55      378.94     50.68 o 
   4   9   1        5.06       22.89     26.13 o 
   5   9   1       74.37      109.55     37.88 o 
   6   9   1       62.09       88.38     37.90 o 
 -13  10   1       66.27       35.92     24.11 o 
 -12  10   1     1892.67     1752.39     93.57 o 
 -11  10   1     1855.98     1852.85     75.74 o 
 -10  10   1      504.23      452.28     42.95 o 
  -9  10   1     3801.21     3877.55    110.65 o 
  -8  10   1      219.47      238.04     26.64 o 
  -7  10   1      538.23      541.75     30.78 o 
  -6  10   1     2282.80     2260.91     56.77 o 
  -5  10   1      961.13     1007.61     42.89 o 
  -4  10   1      813.16      787.51     40.11 o 
  -3  10   1     1873.71     1857.31     58.03 o 
  -2  10   1      261.88      239.98     27.32 o 
  -1  10   1      677.39      754.36     84.02 o 
   0  10   1      550.79      544.56    116.91 o 
   1  10   1        8.82       19.74     37.39 o 
   2  10   1      168.39      177.75     40.22 o 
   3  10   1      273.34      279.40     45.25 o 
   4  10   1       19.18       40.56     31.89 o 
 -13  11   1      633.17      614.51     73.04 o 
 -12  11   1     1444.69     1514.05     79.78 o 
 -11  11   1        2.14        0.00     18.72 o 
 -10  11   1     1350.99     1269.73     79.03 o 
  -9  11   1     1949.56     2041.90     67.57 o 
  -8  11   1       87.69       80.64     19.99 o 
  -7  11   1     2000.99     1916.76     55.05 o 
  -6  11   1     2758.37     2615.44     73.80 o 
  -5  11   1      184.98      207.43     25.11 o 
  -4  11   1     1385.50     1591.33     76.04 o 
  -3  11   1      237.36      236.32     27.36 o 
  -2  11   1      118.07      115.35     26.50 o 
  -1  11   1      399.49      382.74     72.74 o 
   0  11   1      126.86      105.55     36.60 o 
   1  11   1      202.07      181.47     39.61 o 
   2  11   1      273.65      268.22     45.60 o 
   3  11   1        9.24       44.98     33.62 o 
 -12  12   1      391.51      403.68     46.23 o 
 -11  12   1      492.44      525.47     43.87 o 
 -10  12   1     2187.77     2191.35     75.31 o 
  -9  12   1      337.09      326.63     39.78 o 
  -8  12   1      497.94      496.72     39.97 o 
  -7  12   1      839.90      844.94     55.57 o 
  -6  12   1       80.74       54.73     18.15 o 
  -5  12   1      637.50      657.40     41.52 o 
  -4  12   1      704.78      737.55     55.48 o 
  -3  12   1        3.06        0.00     19.96 o 
  -2  12   1      423.50      353.34     63.99 o 
  -1  12   1      163.11      189.98     42.07 o 
   0  12   1        2.64        3.00     30.73 o 
   1  12   1      162.53      186.97     45.79 o 
   2  12   1       75.59       96.45     38.88 o 
 -11  13   1     1427.82     1486.74     78.34 o 
 -10  13   1      753.50      706.73     50.13 o 
  -9  13   1       90.71       48.32     22.28 o 
  -8  13   1      685.76      710.96     59.26 o 
  -7  13   1      412.33      488.49     50.84 o 
  -6  13   1      160.94      122.52     24.57 o 
  -5  13   1      398.63      421.84     36.88 o 
  -4  13   1      124.78      103.81     29.71 o 
  -3  13   1        3.99       13.40     23.71 o 
  -2  13   1      280.55      266.41     40.90 o 
  -1  13   1       71.06       30.42     34.83 o 
   0  13   1       30.43       53.13     35.64 o 
  -9  14   1      338.24      309.12     42.37 o 
  -8  14   1      340.67      353.11     43.57 o 
  -7  14   1        5.96        0.00     22.69 o 
  -6  14   1      486.90      501.11     42.31 o 
  -5  14   1      120.17       89.11     52.30 o 
  -4  14   1        1.00        7.99     23.97 o 
  -3  14   1      135.28      125.77     43.26 o 
   2 -14   2      527.96      502.32     55.65 o 
   3 -14   2       93.57      109.21     34.69 o 
   4 -14   2      117.43       84.08     31.37 o 
   5 -14   2      429.05      475.74     49.70 o 
   6 -14   2      140.97      133.24     32.83 o 
   7 -14   2      231.27      241.46     40.30 o 
   8 -14   2      772.73      773.35     61.73 o 
   9 -14   2       62.77       71.72     25.35 o 
   0 -13   2        0.07        0.00     29.69 o 
   1 -13   2      304.27      371.12     48.66 o 
   2 -13   2      480.85      539.52    106.05 o 
   3 -13   2       40.67        0.00     23.63 o 
   4 -13   2      533.67      566.06     50.62 o 
   5 -13   2      380.65      451.30     37.80 o 
   6 -13   2        5.54       20.73     22.59 o 
   7 -13   2      884.26      923.47     61.62 o 
   8 -13   2      718.72      741.88     50.23 o 
   9 -13   2      401.90      317.06     35.53 o 
  10 -13   2      472.10      481.79     43.89 o 
  -2 -12   2      339.05      439.14     60.01 o 
  -1 -12   2        8.12        4.87     36.67 o 
   0 -12   2       59.06       66.71     34.69 o 
   1 -12   2      711.20      805.49     69.25 o 
   2 -12   2       29.30       39.82     24.45 o 
   3 -12   2      572.21      521.28     70.79 o 
   4 -12   2     1557.71     1548.98     81.23 o 
   5 -12   2      134.98      158.49     24.63 o 
   6 -12   2      916.64      917.43     57.37 o 
   7 -12   2      958.40      945.54     51.00 o 
   8 -12   2        3.36       17.27     18.69 o 
   9 -12   2     2420.40     2267.61     75.94 o 
  10 -12   2      352.15      310.97     39.94 o 
  11 -12   2       45.58       32.88     23.93 o 
  -4 -11   2        1.14       12.21     32.21 o 
  -3 -11   2      336.87      353.53     53.10 o 
  -2 -11   2      329.00      281.26     56.31 o 
  -1 -11   2       49.60       18.74     27.94 o 
   0 -11   2      286.13      246.68     43.40 o 
   1 -11   2     1611.53     1774.16    133.93 o 
   2 -11   2      420.59      355.75     39.04 o 
   3 -11   2     2876.86     2864.08     77.02 o 
   4 -11   2      588.73      569.72     36.21 o 
   5 -11   2        4.88        0.00     12.96 o 
   6 -11   2     1129.10     1080.47     89.22 o 
   7 -11   2      824.60      815.30     51.30 o 
   8 -11   2     1045.32      974.39     50.35 o 
   9 -11   2     1966.03     2031.88    141.84 o 
  10 -11   2      276.43      262.72     31.53 o 
  11 -11   2      221.52      200.46     37.80 o 
  12 -11   2     1506.86     1559.18     69.57 o 
  -5 -10   2       23.92       45.91     31.15 o 
  -4 -10   2      147.16      113.68     34.39 o 
  -3 -10   2      543.98      521.28    143.08 o 
  -2 -10   2      124.48      110.97     32.97 o 
  -1 -10   2      399.47      370.32     48.99 o 
   0 -10   2     1465.57     1591.41     79.74 o 
   1 -10   2       61.48       85.29     40.80 o 
   2 -10   2     1396.25     1411.81     50.96 o 
   3 -10   2     2863.29     2704.37     61.98 o 
   4 -10   2      449.40      397.93     33.27 o 
   5 -10   2     2875.55     2801.77     77.09 o 
   6 -10   2     1765.85     1783.94     51.64 o 
   7 -10   2      349.88      373.89     28.12 o 
   8 -10   2     2775.72     2725.53     89.18 o 
   9 -10   2      610.17      591.33     40.11 o 
  10 -10   2       26.91        7.66     17.13 o 
  11 -10   2     3098.83     3185.46     89.96 o 
  12 -10   2      581.20      693.61     94.29 o 
  13 -10   2      510.08      475.33     42.93 o 
  -6  -9   2       81.18       93.92     23.47 o 
  -5  -9   2       41.30       31.42     15.97 o 
  -4  -9   2      271.57      319.04     26.40 o 
  -3  -9   2      627.99      672.41     41.38 o 
  -2  -9   2       84.68       84.58     17.69 o 
  -1  -9   2      592.94      699.01     43.04 o 
   0  -9   2     1228.33     1233.67     58.58 o 
   1  -9   2      255.23      281.68     23.24 o 
   2  -9   2     3457.04     3415.04     85.24 o 
   3  -9   2     1856.05     1832.22     46.81 o 
   4  -9   2       22.09       17.94     13.57 o 
   5  -9   2     1791.52     1841.50     43.18 o 
   6  -9   2     1951.85     1870.52     50.31 o 
   7  -9   2      744.85      758.75     40.96 o 
   8  -9   2     4993.40     5094.06    110.06 o 
   9  -9   2       90.02       78.11     18.81 o 
  10  -9   2      610.27      644.36     43.99 o 
  11  -9   2     3041.73     3030.00     85.02 o 
  12  -9   2       65.51       34.82     20.71 o 
  13  -9   2     2012.75     2037.97    133.71 o 
  -7  -8   2      203.46      218.20     29.55 o 
  -6  -8   2      167.72      143.77     23.63 o 
  -5  -8   2      424.91      457.69     33.93 o 
  -4  -8   2      713.52      713.42     43.69 o 
  -3  -8   2       37.90       31.47     12.59 o 
  -2  -8   2      990.35     1044.68     34.41 o 
  -1  -8   2      638.78      656.60     27.48 o 
   0  -8   2      492.85      482.70     20.09 o 
   1  -8   2     3653.83     3661.12     69.67 o 
   2  -8   2     3113.21     3000.20     72.45 o 
   3  -8   2      143.69      161.44     15.48 o 
   4  -8   2     1960.55     1935.48     41.73 o 
   5  -8   2     2553.57     2370.16     47.54 o 
   6  -8   2      310.32      332.05     25.99 o 
   7  -8   2     6439.45     5891.91    116.60 o 
   8  -8   2     1287.02     1269.90     47.14 o 
   9  -8   2     1646.75     1624.34     54.41 o 
  10  -8   2     4442.16     4166.47     98.50 o 
  11  -8   2     1549.40     1599.45     64.57 o 
  12  -8   2     1480.47     1465.52     61.34 o 
  13  -8   2     1885.91     2055.04     96.41 o 
  -8  -7   2      202.23      238.57     29.50 o 
  -7  -7   2      117.22      125.05     22.56 o 
  -6  -7   2       80.70       55.76     17.31 o 
  -5  -7   2      839.94      903.51     41.33 o 
  -4  -7   2      392.42      394.60     28.16 o 
  -3  -7   2      451.83      402.70     35.08 o 
  -2  -7   2     3189.64     3148.00     61.36 o 
  -1  -7   2     1007.08     1021.13     30.19 o 
   0  -7   2     1895.89     1898.82     36.67 o 
   1  -7   2     3253.83     3101.53     57.06 o 
   2  -7   2     1171.67     1173.58     48.84 o 
   3  -7   2      489.55      484.40     17.93 o 
   4  -7   2     7823.22     7629.41     95.53 o 
   5  -7   2     1162.32     1266.58     29.30 o 
   6  -7   2     4253.23     4193.78     74.27 o 
   7  -7   2     4551.54     4493.17     79.96 o 
   8  -7   2      225.12      226.89     19.15 o 
   9  -7   2     1636.67     1606.93     45.18 o 
  10  -7   2     3214.03     3283.63     71.68 o 
  11  -7   2      247.42      227.84     24.31 o 
  12  -7   2     1225.66     1349.55     48.82 o 
  13  -7   2      546.31      573.37     41.64 o 
  -9  -6   2       92.51       90.02     23.79 o 
  -8  -6   2      633.84      631.77     40.60 o 
  -7  -6   2       42.33       31.10     16.52 o 
  -6  -6   2      843.43      779.02     38.80 o 
  -5  -6   2     1398.48     1441.70     47.02 o 
  -4  -6   2      136.74      128.16     17.07 o 
  -3  -6   2     2303.93     2242.94     56.88 o 
  -2  -6   2      821.11      746.25     25.89 o 
  -1  -6   2       64.85       64.20      8.56 o 
   0  -6   2     2631.89     2600.26     43.00 o 
   1  -6   2     3072.12     3061.44     69.40 o 
   2  -6   2     1906.38     2044.72     37.86 o 
   3  -6   2    14030.12    14182.80    159.57 o 
   4  -6   2     5330.46     5346.73     81.77 o 
   5  -6   2     1649.40     1641.11     32.53 o 
   6  -6   2     9354.19     9179.89    134.39 o 
   7  -6   2      326.88      346.11     20.86 o 
   8  -6   2     4781.75     4606.92     82.94 o 
   9  -6   2     1479.08     1439.04     41.95 o 
  10  -6   2     2341.60     2258.65    109.46 o 
  11  -6   2     1968.58     1847.40     52.77 o 
  12  -6   2      923.78      921.29     42.38 o 
  13  -6   2       12.96        1.50     15.83 o 
 -10  -5   2       13.09       23.30     23.61 o 
  -9  -5   2      271.81      313.83     32.16 o 
  -8  -5   2      474.36      482.91     53.56 o 
  -7  -5   2       45.87       53.41     15.24 o 
  -6  -5   2     1976.48     1960.40     55.22 o 
  -5  -5   2      254.39      237.73     21.15 o 
  -4  -5   2      537.23      535.94     27.13 o 
  -3  -5   2     2400.67     2275.18     52.55 o 
  -2  -5   2       72.42       61.34     10.53 o 
  -1  -5   2     9787.36     9872.37    170.79 o 
   0  -5   2    23428.69    23738.60    268.85 o 
   1  -5   2      463.70      532.77     15.79 o 
   2  -5   2    18588.46    18682.81    202.40 o 
   3  -5   2     3950.53     3781.23     76.34 o 
   4  -5   2      794.41      868.64     30.11 o 
   5  -5   2     3388.58     3253.33     49.96 o 
   6  -5   2     1978.49     1945.85     42.47 o 
   7  -5   2      130.75      133.29     13.98 o 
   8  -5   2     4881.77     4764.46     84.20 o 
   9  -5   2      526.14      526.19     27.84 o 
  10  -5   2      132.76      115.98     17.30 o 
  11  -5   2     1743.89     1712.58     51.08 o 
  12  -5   2      159.73      132.62     22.23 o 
  13  -5   2      564.18      566.19     44.75 o 
 -11  -4   2        0.41       18.01     24.07 o 
 -10  -4   2      392.27      382.31     48.35 o 
  -9  -4   2      587.17      603.02     65.06 o 
  -8  -4   2        0.12       12.04     13.58 o 
  -7  -4   2      577.43      608.29     33.47 o 
  -6  -4   2     1339.21     1354.22     65.73 o 
  -5  -4   2        7.99       25.11     10.26 o 
  -4  -4   2     5369.67     5371.66    142.13 o 
  -3  -4   2     2629.47     2789.08     57.11 o 
  -2  -4   2     1081.86     1070.68     29.76 o 
  -1  -4   2    13042.56    13242.30    170.50 o 
   0  -4   2     2354.32     2398.54     36.58 o 
   1  -4   2     8218.10     8484.87     95.63 o 
   2  -4   2    10563.53    10542.89    127.63 o 
   3  -4   2     3257.63     3251.14     47.21 o 
   4  -4   2     1114.09     1072.50     29.71 o 
   5  -4   2    24180.04    24872.62    317.04 o 
   6  -4   2     2832.09     3124.68     57.59 o 
   7  -4   2     3730.55     3723.15     67.82 o 
   8  -4   2     3214.31     3134.55     62.87 o 
   9  -4   2     1002.96      974.98     34.97 o 
  10  -4   2     3793.45     3759.73     77.39 o 
  11  -4   2     1346.54     1401.68     46.50 o 
  12  -4   2       82.32       72.40     20.89 o 
  13  -4   2     1054.89     1093.93     67.20 o 
 -11  -3   2      177.56      142.80     30.11 o 
 -10  -3   2      528.27      652.62     98.60 o 
  -9  -3   2      350.40      414.76     31.04 o 
  -8  -3   2      455.98      442.85     29.49 o 
  -7  -3   2     2912.91     2750.50     84.34 o 
  -6  -3   2       32.04       34.63     10.95 o 
  -5  -3   2     2266.78     2140.69     50.25 o 
  -4  -3   2     6898.84     6386.49    231.39 o 
  -3  -3   2       47.79       73.28      9.70 o 
  -2  -3   2    14724.66    14644.32    208.49 o 
  -1  -3   2     5995.89     5774.28     96.32 o 
   0  -3   2     1085.76     1235.10     31.15 o 
   1  -3   2    10402.93    10348.30    131.95 o 
   2  -3   2    18731.84    18851.42    258.37 o 
   3  -3   2        7.31        0.00      8.74 o 
   4  -3   2     4329.95     4292.52     66.88 o 
   5  -3   2     3684.14     3522.12     59.81 o 
   6  -3   2       54.22       60.90      9.48 o 
   7  -3   2     3678.74     3681.84     61.80 o 
   8  -3   2      832.47      859.75     28.58 o 
   9  -3   2       56.60       60.86     11.77 o 
  10  -3   2     7349.20     7223.75    112.51 o 
  11  -3   2        5.47        0.00     11.43 o 
  12  -3   2      925.39      956.82     60.70 o 
  13  -3   2      656.54      649.24     45.94 o 
 -12  -2   2        9.83       10.99     23.55 o 
 -11  -2   2      410.12      382.18     39.97 o 
 -10  -2   2      618.85      654.79     54.86 o 
  -9  -2   2       44.81        9.59     12.67 o 
  -8  -2   2     2629.23     2558.88     63.06 o 
  -7  -2   2     1249.33     1235.09     38.90 o 
  -6  -2   2     1624.45     1602.54     42.45 o 
  -5  -2   2     4267.90     4094.57     83.71 o 
  -4  -2   2     1415.03     1322.48     44.60 o 
  -3  -2   2     5173.83     5187.64     97.52 o 
  -2  -2   2    11913.02    12182.43    172.79 o 
  -1  -2   2       16.50       11.76      4.93 o 
   0  -2   2    12946.78    13061.46    204.81 o 
   1  -2   2     4120.63     4054.62     71.82 o 
   2  -2   2       33.55       11.50      5.46 o 
   3  -2   2     1405.31     1350.35     27.16 o 
   4  -2   2     7262.47     7643.20    107.13 o 
   5  -2   2     4478.69     4909.74     70.42 o 
   6  -2   2     3101.23     3132.71     52.73 o 
   7  -2   2     8860.99     8925.27    133.00 o 
   8  -2   2       58.84       36.43     10.69 o 
   9  -2   2      680.40      728.74     45.44 o 
  10  -2   2     1656.63     1807.51     51.25 o 
  11  -2   2        1.78        0.00     13.31 o 
  12  -2   2      866.75      927.79     51.06 o 
  13  -2   2      329.24      335.11     40.39 o 
 -12  -1   2      339.21      273.48     42.69 o 
 -11  -1   2     1270.66     1291.43     64.09 o 
 -10  -1   2       68.77       89.10     21.67 o 
  -9  -1   2     2144.59     1996.73     55.18 o 
  -8  -1   2     2893.75     3029.85     83.64 o 
  -7  -1   2        9.92        6.88      8.74 o 
  -6  -1   2     7021.94     6998.99    106.04 o 
  -5  -1   2     4048.34     3981.50     71.48 o 
  -4  -1   2     1439.84     1387.47     43.18 o 
  -3  -1   2     2516.77     2509.41     68.27 o 
  -2  -1   2    19169.75    20382.61    317.52 o 
  -1  -1   2     2649.45     2854.37     63.95 o 
   0  -1   2    41350.92    43744.08   1134.01 o 
   1  -1   2    10072.88    10688.76    166.46 o 
   2  -1   2     3457.31     3347.03     52.90 o 
   3  -1   2    14206.31    14160.25    178.15 o 
   4  -1   2    10432.66    11083.44    132.90 o 
   5  -1   2     5381.45     5453.82     73.97 o 
   6  -1   2     4914.55     4954.20     91.52 o 
   7  -1   2      151.54      121.22     14.67 o 
   8  -1   2      387.74      395.55     23.68 o 
   9  -1   2     2833.14     2864.18     63.97 o 
  10  -1   2      170.77      168.27     27.29 o 
  11  -1   2      928.21      930.16     56.99 o 
  12  -1   2      443.90      343.14     40.73 o 
 -13   0   2       34.29       45.95     34.51 o 
 -12   0   2     1087.82     1128.08     67.00 o 
 -11   0   2      215.83      241.78     33.43 o 
 -10   0   2      433.76      417.89     36.03 o 
  -9   0   2     3455.69     3566.22     77.29 o 
  -8   0   2     1288.98     1310.51     39.47 o 
  -7   0   2     2555.65     2592.53     71.49 o 
  -6   0   2     2589.46     2396.53     44.14 o 
  -5   0   2     4141.85     4256.93     64.57 o 
  -4   0   2     7028.21     6973.60    121.08 o 
  -3   0   2    49082.96    50016.17    664.50 o 
  -2   0   2      245.68      225.11     12.64 o 
  -1   0   2    17703.23    18622.71    494.24 o 
   0   0   2    11802.89    12586.00    337.35 o 
   1   0   2      239.44      268.14     11.11 o 
   2   0   2    35587.35    36356.47    567.16 o 
   3   0   2    13957.25    13998.22    199.21 o 
   4   0   2       57.42       48.63      6.39 o 
   5   0   2     2641.14     2563.91     42.75 o 
   6   0   2     1529.27     1474.34     31.58 o 
   7   0   2       34.27       30.50      8.55 o 
   8   0   2      748.73      782.24     39.52 o 
   9   0   2     2452.25     2460.47     78.83 o 
  10   0   2      564.65      524.93     42.65 o 
  11   0   2      696.04      712.93     53.30 o 
  12   0   2      179.93      231.69     35.56 o 
 -13   1   2      245.49      222.01     35.31 o 
 -12   1   2      446.25      512.85     44.90 o 
 -11   1   2       19.17       31.45     17.95 o 
 -10   1   2     2483.28     2603.89     79.18 o 
  -9   1   2     3743.91     3784.69    124.91 o 
  -8   1   2       13.32       15.19      7.83 o 
  -7   1   2     5705.22     5695.39     80.33 o 
  -6   1   2     6500.29     6390.81     85.25 o 
  -5   1   2     1773.28     1968.53     33.26 o 
  -4   1   2    18990.21    19005.16    216.51 o 
  -3   1   2    57695.12    60547.64    794.46 o 
  -2   1   2     1931.14     2059.41     50.18 o 
  -1   1   2    26423.36    26950.45    708.38 o 
   0   1   2    19326.89    19975.21    431.78 o 
   1   1   2     2054.29     2024.50     41.96 o 
   2   1   2     3927.03     3838.03     63.38 o 
   3   1   2      841.27      839.36     21.02 o 
   4   1   2     1065.10      965.41     24.40 o 
   5   1   2     6074.00     5973.90     90.01 o 
   6   1   2      317.17      339.98     23.30 o 
   7   1   2     3105.59     3197.73     60.95 o 
   8   1   2     1066.12     1217.10     74.51 o 
   9   1   2        6.79       16.19     16.10 o 
  10   1   2     1158.05     1126.00     61.57 o 
  11   1   2      255.10      250.42     35.22 o 
 -13   2   2     1123.97     1108.60     63.69 o 
 -12   2   2      167.37      191.68     29.05 o 
 -11   2   2     1276.97     1278.90     57.29 o 
 -10   2   2     2747.64     2700.27     79.49 o 
  -9   2   2      891.93      876.99     42.79 o 
  -8   2   2      580.81      549.22     20.54 o 
  -7   2   2     5627.00     5487.17     77.25 o 
  -6   2   2     1847.12     1813.02     32.94 o 
  -5   2   2     5371.20     5311.36     70.32 o 
  -4   2   2    15285.25    15414.43    177.56 o 
  -3   2   2     5820.82     6046.81    106.86 o 
  -2   2   2     3763.92     3751.76     70.31 o 
  -1   2   2     1942.24     2046.62     89.22 o 
   0   2   2     8209.79     8299.45    172.13 o 
   1   2   2    16702.30    16280.79    356.69 o 
   2   2   2     4913.89     4954.16     80.39 o 
   3   2   2      836.41      820.39     22.06 o 
   4   2   2    11766.28    12049.61    161.79 o 
   5   2   2     1361.20     1289.13     56.68 o 
   6   2   2     1365.07     1399.33     41.80 o 
   7   2   2     1929.78     1906.47     52.73 o 
   8   2   2      365.60      417.42     36.90 o 
   9   2   2      465.57      408.86     38.20 o 
  10   2   2      380.21      493.75     45.67 o 
  11   2   2       81.56       78.52     32.99 o 
 -14   3   2      699.71      677.38     59.21 o 
 -13   3   2      341.59      279.35     35.47 o 
 -12   3   2      127.16      106.29     23.62 o 
 -11   3   2     1573.43     1663.71     60.41 o 
 -10   3   2     2902.55     2979.21     64.25 o 
  -9   3   2      584.38      584.47     45.95 o 
  -8   3   2    13788.35    13750.39    170.37 o 
  -7   3   2     2726.99     2724.74     45.58 o 
  -6   3   2      511.84      499.58     17.45 o 
  -5   3   2    15498.88    15435.15    180.56 o 
  -4   3   2     3182.66     2987.10     47.01 o 
  -3   3   2     3737.43     3747.49    134.18 o 
  -2   3   2     2410.66     2290.47     43.98 o 
  -1   3   2      759.73      756.38     27.24 o 
   0   3   2      309.50      333.20     13.83 o 
   1   3   2     5220.34     5358.26    149.51 o 
   2   3   2      336.44      347.69     17.05 o 
   3   3   2     4454.05     4485.57     71.09 o 
   4   3   2     3602.61     3564.14     61.91 o 
   5   3   2      148.40      174.58     17.44 o 
   6   3   2     1304.12     1212.54     40.46 o 
   7   3   2     1278.81     1286.42     44.77 o 
   8   3   2      129.57       70.43     19.35 o 
   9   3   2      922.68     1004.24     58.80 o 
  10   3   2       94.25       72.14     29.80 o 
 -14   4   2      685.16      677.24     54.09 o 
 -13   4   2      226.91      141.17     24.80 o 
 -12   4   2     1548.87     1575.78     56.84 o 
 -11   4   2     6761.94     6677.64    116.04 o 
 -10   4   2      712.32      711.46     39.47 o 
  -9   4   2     5039.06     5029.32     87.35 o 
  -8   4   2     6145.50     6249.93     87.88 o 
  -7   4   2      253.42      288.45     13.09 o 
  -6   4   2     2417.01     2298.59     39.20 o 
  -5   4   2     8784.54     8887.14    110.03 o 
  -4   4   2      263.59      291.82     23.81 o 
  -3   4   2    10139.34     9871.12    149.74 o 
  -2   4   2     1703.85     1685.38     43.66 o 
  -1   4   2      262.50      268.16     18.26 o 
   0   4   2    13412.50    13682.47    338.20 o 
   1   4   2     2738.67     2744.91     70.74 o 
   2   4   2     2288.13     2238.87     48.29 o 
   3   4   2     9651.61     9442.41    149.56 o 
   4   4   2      805.82      752.43     29.83 o 
   5   4   2      814.04      792.69     53.04 o 
   6   4   2      674.85      716.47     35.77 o 
   7   4   2       19.30       24.56     14.33 o 
   8   4   2       51.59       50.40     21.33 o 
   9   4   2      248.05      256.50     36.97 o 
  10   4   2        1.01        0.00     22.97 o 
 -14   5   2      812.93      790.08     49.87 o 
 -13   5   2      165.82      166.75     26.10 o 
 -12   5   2     3528.32     3557.81     78.62 o 
 -11   5   2     1513.80     1488.62     45.05 o 
 -10   5   2     1052.67     1088.01     36.29 o 
  -9   5   2     4803.25     4913.35     85.79 o 
  -8   5   2      192.60      194.07     15.75 o 
  -7   5   2     3805.88     3948.67     67.16 o 
  -6   5   2     7258.25     7175.70     87.04 o 
  -5   5   2     1901.14     1912.08     32.85 o 
  -4   5   2     4233.08     4113.42     87.29 o 
  -3   5   2     5706.94     5570.84     85.07 o 
  -2   5   2       23.33        0.00      6.63 o 
  -1   5   2      885.31      829.35     31.96 o 
   0   5   2     3877.02     3911.39     99.72 o 
   1   5   2      899.84      857.74     24.16 o 
   2   5   2     2008.34     2014.69     58.12 o 
   3   5   2      936.93      950.00     38.30 o 
   4   5   2       59.24       47.39     12.52 o 
   5   5   2      783.42      778.91     43.73 o 
   6   5   2      107.62      133.38     19.89 o 
   7   5   2       75.65       65.23     18.48 o 
   8   5   2      235.52      220.27     32.83 o 
   9   5   2      131.69      104.07     30.28 o 
 -14   6   2       15.95        5.43     15.80 o 
 -13   6   2      963.20     1019.56     50.70 o 
 -12   6   2     1627.70     1708.81     57.33 o 
 -11   6   2       55.88       39.48     13.34 o 
 -10   6   2     2187.93     2267.78     49.19 o 
  -9   6   2     2828.88     2903.15     54.48 o 
  -8   6   2      650.19      646.98     23.14 o 
  -7   6   2     7437.72     7472.61    100.28 o 
  -6   6   2     6764.98     6870.62     91.28 o 
  -5   6   2     1303.82     1325.91     31.98 o 
  -4   6   2     6173.85     6012.28     93.70 o 
  -3   6   2     3881.51     3940.14     75.54 o 
  -2   6   2     3175.00     3254.96     67.23 o 
  -1   6   2     5360.70     5096.70    117.26 o 
   0   6   2      463.44      468.21     21.80 o 
   1   6   2      611.44      607.53     25.23 o 
   2   6   2     4158.75     4200.33     81.25 o 
   3   6   2      191.32      192.56     18.58 o 
   4   6   2      442.86      442.33     32.06 o 
   5   6   2      764.97      759.29     47.46 o 
   6   6   2       11.25       11.08     14.90 o 
   7   6   2      480.69      531.98     42.31 o 
   8   6   2      451.40      439.97     44.28 o 
 -14   7   2      391.40      330.82     45.17 o 
 -13   7   2     1415.56     1520.12     60.11 o 
 -12   7   2      201.34      180.85     24.56 o 
 -11   7   2     1124.84     1172.37     47.99 o 
 -10   7   2     4585.25     4520.69     98.11 o 
  -9   7   2      106.68      135.15     18.09 o 
  -8   7   2     3778.06     3849.53     82.00 o 
  -7   7   2     3846.90     3831.75     69.48 o 
  -6   7   2     2995.05     3035.47     57.74 o 
  -5   7   2     8606.78     8632.32    119.06 o 
  -4   7   2     3593.19     3440.07     64.71 o 
  -3   7   2      237.55      229.10     19.32 o 
  -2   7   2      533.15      506.88     27.69 o 
  -1   7   2     2642.74     2621.78     55.61 o 
   0   7   2        3.25       14.23      9.00 o 
   1   7   2     1982.76     2099.38     61.88 o 
   2   7   2     1028.82      956.60     35.14 o 
   3   7   2      647.23      604.77     31.68 o 
   4   7   2     1048.76     1090.29     73.66 o 
   5   7   2      129.01      174.99     24.15 o 
   6   7   2      113.52       82.65     28.17 o 
   7   7   2      241.90      224.18     46.52 o 
 -14   8   2      556.90      578.16     44.28 o 
 -13   8   2      980.34      990.49     51.98 o 
 -12   8   2      164.86      163.25     24.53 o 
 -11   8   2     2567.32     2537.27    119.22 o 
 -10   8   2      834.65      873.90     42.02 o 
  -9   8   2      753.63      784.66     47.65 o 
  -8   8   2     3355.74     3266.52     75.48 o 
  -7   8   2      722.52      728.62     29.17 o 
  -6   8   2      975.50      949.52     32.99 o 
  -5   8   2     7104.95     7034.18    113.05 o 
  -4   8   2      738.27      642.38     31.55 o 
  -3   8   2      517.27      532.99     29.23 o 
  -2   8   2     1288.41     1265.44     43.10 o 
  -1   8   2     1225.08     1103.09     46.65 o 
   0   8   2      954.50      954.82     46.66 o 
   1   8   2     1275.48     1276.57     70.31 o 
   2   8   2      637.11      632.73     76.25 o 
   3   8   2      197.10      200.31     49.68 o 
   4   8   2     1488.09     1466.53    102.59 o 
   5   8   2        4.96        7.38     18.87 o 
   6   8   2      285.49      334.41     41.87 o 
 -14   9   2     1174.52     1165.12     59.76 o 
 -13   9   2       46.86       30.22     19.79 o 
 -12   9   2     1313.02     1405.52     58.19 o 
 -11   9   2     2837.46     3078.15     97.55 o 
 -10   9   2      340.54      377.09     37.39 o 
  -9   9   2     3776.03     3656.56    115.16 o 
  -8   9   2     4672.10     4550.55    115.83 o 
  -7   9   2      110.27      116.29     24.57 o 
  -6   9   2     4315.39     4315.05     82.62 o 
  -5   9   2     1339.83     1347.67     51.74 o 
  -4   9   2      124.73       76.26     17.96 o 
  -3   9   2     1943.97     1899.09     70.83 o 
  -2   9   2      792.05      737.26     37.66 o 
  -1   9   2       73.18       55.30     18.58 o 
   0   9   2     1242.42     1381.02     75.45 o 
   1   9   2      474.91      407.87     71.76 o 
   2   9   2      667.70      737.87    112.15 o 
   3   9   2      134.76      131.57     48.11 o 
   4   9   2        5.64       17.00     28.90 o 
   5   9   2       55.83      111.21     38.48 o 
 -13  10   2      254.60      242.63     36.88 o 
 -12  10   2     2308.91     2237.84    151.68 o 
 -11  10   2      699.54      769.94     54.07 o 
 -10  10   2     1863.89     1870.42     73.55 o 
  -9  10   2      937.84      985.67     47.98 o 
  -8  10   2       67.37       49.52     16.34 o 
  -7  10   2      317.77      350.63     26.16 o 
  -6  10   2     6837.17     6504.89    126.17 o 
  -5  10   2      137.27      137.12     19.83 o 
  -4  10   2     1337.42     1340.20     59.10 o 
  -3  10   2     1298.39     1300.00     53.04 o 
  -2  10   2       84.45       59.58     17.51 o 
  -1  10   2     1136.90     1194.75     76.27 o 
   0  10   2      407.77      463.39     53.69 o 
   1  10   2        2.72        0.00     23.62 o 
   2  10   2      170.21      159.23     38.89 o 
   3  10   2       51.69       64.05     33.60 o 
   4  10   2        3.38        2.31     29.83 o 
 -13  11   2     1279.14     1398.60     77.43 o 
 -12  11   2     1085.48     1033.47     65.49 o 
 -11  11   2        3.44        0.00     18.92 o 
 -10  11   2     1959.95     2032.60     69.62 o 
  -9  11   2     2925.48     2952.65     83.16 o 
  -8  11   2       22.09       19.10     17.05 o 
  -7  11   2     3720.39     3796.14     90.87 o 
  -6  11   2     3346.17     3258.15    179.11 o 
  -5  11   2      184.94      248.37     26.61 o 
  -4  11   2     1325.93     1257.79     73.59 o 
  -3  11   2      231.78      251.39     39.35 o 
  -2  11   2      100.02      133.34     40.21 o 
  -1  11   2      560.51      581.66     60.28 o 
   0  11   2       14.80        8.48     33.58 o 
   1  11   2       68.16       53.77     32.10 o 
   2  11   2      107.61      123.20     39.32 o 
   3  11   2        6.72       21.35     31.35 o 
 -12  12   2      252.51      193.18     35.52 o 
 -11  12   2      551.41      537.63     43.71 o 
 -10  12   2     2226.74     2241.86     75.18 o 
  -9  12   2      228.40      156.33     26.27 o 
  -8  12   2      824.58      866.75     64.71 o 
  -7  12   2     1507.92     1576.91     58.53 o 
  -6  12   2        0.60        8.36     16.99 o 
  -5  12   2      518.13      494.40     37.26 o 
  -4  12   2      415.14      438.44     36.06 o 
  -3  12   2       67.79        9.19     17.82 o 
  -2  12   2      342.42      343.70     50.41 o 
  -1  12   2       99.83      154.01     38.90 o 
   0  12   2       25.50        4.48     30.78 o 
   1  12   2      118.53       61.03     35.89 o 
 -11  13   2     1383.01     1473.44    117.73 o 
 -10  13   2      447.53      427.27     41.10 o 
  -9  13   2       38.68       40.08     20.73 o 
  -8  13   2      255.37      274.91     38.37 o 
  -7  13   2      415.21      405.13     37.39 o 
  -6  13   2      327.87      276.18     31.26 o 
  -5  13   2      316.10      365.54     34.86 o 
  -4  13   2      140.67      107.21     31.21 o 
  -3  13   2       26.28       20.29     31.07 o 
  -2  13   2      280.06      360.32     54.28 o 
  -1  13   2       23.67       17.45     31.38 o 
  -9  14   2      533.46      531.51     58.89 o 
  -8  14   2      237.90      261.38     39.85 o 
  -7  14   2       23.10        4.97     23.46 o 
  -6  14   2      650.29      649.67     70.27 o 
  -5  14   2      101.85      112.31     30.92 o 
  -4  14   2       19.41        0.00     31.62 o 
  -3  14   2       90.21      108.20     42.00 o 
   2 -14   3      172.29      207.63     69.55 o 
   3 -14   3       32.36       12.88     31.77 o 
   4 -14   3      193.04      172.92     37.82 o 
   5 -14   3      745.26      723.98     77.69 o 
   6 -14   3      202.10      240.90     38.88 o 
   7 -14   3      470.47      407.15     47.34 o 
   8 -14   3     1101.90     1326.49     77.16 o 
   0 -13   3        7.31        0.00     39.22 o 
   1 -13   3      441.15      434.66     49.26 o 
   2 -13   3      214.50      224.77     45.78 o 
   3 -13   3       48.97       21.54     25.21 o 
   4 -13   3      631.47      597.21     51.89 o 
   5 -13   3      483.83      473.01     46.88 o 
   6 -13   3       13.70       40.86     24.58 o 
   7 -13   3      855.66      908.14     61.10 o 
   8 -13   3      396.88      434.44     42.79 o 
   9 -13   3      647.62      708.44     80.62 o 
  10 -13   3      442.70      443.45     42.54 o 
  -2 -12   3      240.58      264.14     61.48 o 
  -1 -12   3       21.86       10.85     30.14 o 
   0 -12   3      196.04      154.66     38.00 o 
   1 -12   3      643.02      745.19    105.78 o 
   2 -12   3        2.74        0.00     21.16 o 
   3 -12   3     1097.08     1074.28     61.64 o 
   4 -12   3     1327.29     1379.11     71.20 o 
   5 -12   3        1.45        0.00     16.33 o 
   6 -12   3      654.00      641.09     50.27 o 
   7 -12   3      765.85      870.30     49.92 o 
   8 -12   3       50.81       38.14     19.74 o 
   9 -12   3     1986.49     2086.44     73.24 o 
  10 -12   3      510.47      494.98     49.89 o 
  11 -12   3       55.15       63.39     36.60 o 
  -4 -11   3        0.12        0.00     32.73 o 
  -3 -11   3      352.15      307.22     50.23 o 
  -2 -11   3      222.97      317.67     53.66 o 
  -1 -11   3       48.60       33.35     28.66 o 
   0 -11   3     1060.82     1161.15     77.00 o 
   1 -11   3      410.27      517.27     53.92 o 
   2 -11   3      157.03       91.70     25.55 o 
   3 -11   3      546.19      575.91     39.45 o 
   4 -11   3      585.99      535.67     35.49 o 
   5 -11   3       99.88       95.26     16.88 o 
   6 -11   3     2200.08     2193.48     60.47 o 
   7 -11   3        4.44        8.88     14.47 o 
   8 -11   3     1918.10     1990.91     76.69 o 
   9 -11   3      589.83      648.66     44.59 o 
  10 -11   3      286.26      308.50     47.62 o 
  11 -11   3     1459.86     1571.10     68.11 o 
  12 -11   3      975.27     1025.80     59.54 o 
  -5 -10   3        6.47        0.00     25.81 o 
  -4 -10   3       40.77       33.24     21.93 o 
  -3 -10   3      477.24      552.24     86.63 o 
  -2 -10   3       22.76        9.74     18.19 o 
  -1 -10   3      739.90      918.19     51.08 o 
   0 -10   3      830.21      841.12     47.62 o 
   1 -10   3       73.15       38.67     18.16 o 
   2 -10   3     2076.63     2190.13     67.08 o 
   3 -10   3     1173.65     1227.53     65.70 o 
   4 -10   3     1657.73     1612.41     53.11 o 
   5 -10   3     3200.70     3222.47     63.64 o 
   6 -10   3      943.52      881.57     38.76 o 
   7 -10   3      290.65      307.06     29.95 o 
   8 -10   3     4091.12     3988.65     97.91 o 
   9 -10   3      670.59      672.74     42.86 o 
  10 -10   3       58.19       71.14     21.08 o 
  11 -10   3     3224.10     3242.87     92.49 o 
  12 -10   3      203.19      193.15     29.92 o 
  -6  -9   3      143.23      180.23     23.93 o 
  -5  -9   3       58.57       46.10     17.11 o 
  -4  -9   3      403.38      484.96     30.79 o 
  -3  -9   3      200.39      250.17     22.66 o 
  -2  -9   3      267.46      237.66     21.35 o 
  -1  -9   3     2154.95     2281.90     83.78 o 
   0  -9   3      554.71      618.79     38.81 o 
   1  -9   3     1278.76     1392.27     44.43 o 
   2  -9   3     2325.89     2326.70     54.48 o 
   3  -9   3      324.42      343.36     23.13 o 
   4  -9   3     1131.63     1142.52     33.83 o 
   5  -9   3     5331.88     5193.91     84.49 o 
   6  -9   3     1687.82     1627.15     53.79 o 
   7  -9   3     2013.97     1951.31     60.43 o 
   8  -9   3     3158.18     3076.91     80.59 o 
   9  -9   3      102.11       70.64     19.36 o 
  10  -9   3     2070.17     2098.08     68.01 o 
  11  -9   3     2123.11     2102.69     70.12 o 
  12  -9   3       45.64       31.10     20.47 o 
  13  -9   3     1702.96     1745.80     70.66 o 
  -7  -8   3      439.46      519.73     45.27 o 
  -6  -8   3       23.56       19.99     16.00 o 
  -5  -8   3      301.54      313.63     25.61 o 
  -4  -8   3      454.86      474.67     30.72 o 
  -3  -8   3        1.92        0.00      9.74 o 
  -2  -8   3      754.33      806.45     34.77 o 
  -1  -8   3     1172.01     1216.15     35.75 o 
   0  -8   3      225.48      221.26     21.10 o 
   1  -8   3     2163.74     2230.39     49.15 o 
   2  -8   3     1402.12     1430.57     37.41 o 
   3  -8   3      105.83      112.54     12.73 o 
   4  -8   3     4848.60     4996.91     94.72 o 
   5  -8   3     3015.54     2921.47     52.78 o 
   6  -8   3      562.63      580.67     46.83 o 
   7  -8   3     3527.67     3453.99     82.23 o 
   8  -8   3      835.68      826.60     41.13 o 
   9  -8   3      694.74      733.30     44.27 o 
  10  -8   3     6413.75     6245.58    130.64 o 
  11  -8   3      270.07      273.14     31.66 o 
  12  -8   3     1379.05     1403.86     60.69 o 
  13  -8   3     1294.02     1235.81     61.98 o 
  -8  -7   3      337.55      327.46     33.20 o 
  -7  -7   3      121.41       98.93     21.90 o 
  -6  -7   3      246.76      218.05     31.25 o 
  -5  -7   3      252.99      301.21     48.69 o 
  -4  -7   3      504.23      474.31     27.10 o 
  -3  -7   3     1539.78     1568.91     41.87 o 
  -2  -7   3     3645.21     3789.71     69.95 o 
  -1  -7   3       18.82       11.28      9.35 o 
   0  -7   3     1256.56     1282.31     29.84 o 
   1  -7   3     2043.63     1983.16     38.47 o 
   2  -7   3       11.93        9.08      7.12 o 
   3  -7   3     6103.31     6163.70     83.97 o 
   4  -7   3     5050.33     4880.01     73.53 o 
   5  -7   3       12.97       19.05      7.35 o 
   6  -7   3     5144.59     5023.32     86.81 o 
   7  -7   3     3459.34     3448.33     68.14 o 
   8  -7   3      728.63      781.42     33.03 o 
   9  -7   3     2395.38     2394.64     57.87 o 
  10  -7   3     3601.97     3369.39     74.01 o 
  11  -7   3      203.06      217.28     33.35 o 
  12  -7   3     1857.18     1903.28     58.07 o 
  13  -7   3      385.71      369.09     32.41 o 
  -9  -6   3      167.44      216.17     29.30 o 
  -8  -6   3      275.49      250.30     27.85 o 
  -7  -6   3       48.45       38.74     16.57 o 
  -6  -6   3     1609.12     1679.12     71.61 o 
  -5  -6   3      744.26      775.55     45.55 o 
  -4  -6   3        2.31        6.77      9.90 o 
  -3  -6   3     1202.87     1238.41     34.87 o 
  -2  -6   3     2629.87     2632.56     52.36 o 
  -1  -6   3      367.47      370.13     16.07 o 
   0  -6   3     7135.25     7160.42     94.65 o 
   1  -6   3     1129.84     1139.20     26.15 o 
   2  -6   3     7102.03     7085.51     89.03 o 
   3  -6   3    17214.41    17148.91    208.95 o 
   4  -6   3     4838.89     5270.09     75.83 o 
   5  -6   3     3987.17     4024.82     66.54 o 
   6  -6   3     8808.92     8807.99    131.85 o 
   7  -6   3       76.15       67.22     12.01 o 
   8  -6   3     3588.24     3673.05    100.12 o 
   9  -6   3     3776.93     3882.26     77.77 o 
  10  -6   3      204.88      188.25     20.08 o 
  11  -6   3      904.42      910.25     40.67 o 
  12  -6   3      626.98      627.10     37.51 o 
  13  -6   3        0.03       19.90     16.70 o 
 -10  -5   3       23.30       35.96     20.60 o 
  -9  -5   3      682.40      723.82     43.32 o 
  -8  -5   3      403.96      441.56     33.16 o 
  -7  -5   3      695.49      672.38     36.61 o 
  -6  -5   3     2542.74     2519.84     63.69 o 
  -5  -5   3      867.34      802.37     34.45 o 
  -4  -5   3      426.00      444.23     25.40 o 
  -3  -5   3     3840.11     3782.69     66.59 o 
  -2  -5   3       40.17       30.29      7.87 o 
  -1  -5   3     8056.10     8073.46    102.85 o 
   0  -5   3     4581.75     4646.40     64.82 o 
   1  -5   3       67.55       78.03     11.38 o 
   2  -5   3    22939.64    23229.89    249.30 o 
   3  -5   3     9852.69     9603.16    120.95 o 
   4  -5   3     2801.00     3043.40     48.31 o 
   5  -5   3     8296.01     8109.51    105.59 o 
   6  -5   3     4001.29     3905.57     69.86 o 
   7  -5   3      842.52      854.59     29.63 o 
   8  -5   3     3813.32     3851.44     74.32 o 
   9  -5   3     2158.77     2144.52     53.56 o 
  10  -5   3      166.00      168.89     20.14 o 
  11  -5   3     1188.86     1235.52     45.83 o 
  12  -5   3      115.44      131.50     21.11 o 
  13  -5   3      420.39      388.40     37.11 o 
 -11  -4   3        9.84       11.43     23.40 o 
 -10  -4   3      246.66      225.05     28.55 o 
  -9  -4   3      271.24      252.52     27.36 o 
  -8  -4   3        7.45        2.13     13.01 o 
  -7  -4   3      810.18      826.88     37.70 o 
  -6  -4   3      735.39      746.58     33.82 o 
  -5  -4   3      631.28      614.12     28.73 o 
  -4  -4   3     2997.61     2931.12     61.95 o 
  -3  -4   3      703.41      666.49     24.91 o 
  -2  -4   3     5494.41     5588.77     83.26 o 
  -1  -4   3    18120.27    18044.64    227.53 o 
   0  -4   3     1541.36     1516.20     27.71 o 
   1  -4   3     8714.06     9041.63    110.77 o 
   2  -4   3    24009.36    24395.03    278.97 o 
   3  -4   3     6332.83     6563.62     85.63 o 
   4  -4   3    10446.54    10449.28    128.49 o 
   5  -4   3    10491.77    10755.84    150.61 o 
   6  -4   3      102.35      114.69     12.55 o 
   7  -4   3     1672.90     1572.35     40.19 o 
   8  -4   3     1666.36     1607.10     42.68 o 
   9  -4   3      237.11      233.33     25.50 o 
  10  -4   3     1988.81     1944.93     55.01 o 
  11  -4   3      486.81      566.01     40.92 o 
  12  -4   3      348.49      323.87     42.76 o 
  13  -4   3      845.56      854.48     61.65 o 
 -11  -3   3       91.17      126.59     29.25 o 
 -10  -3   3      485.93      520.55     64.92 o 
  -9  -3   3       66.44       57.38     16.38 o 
  -8  -3   3     1140.72     1213.84     43.63 o 
  -7  -3   3     4491.63     4419.71    101.42 o 
  -6  -3   3        2.97        0.00     11.34 o 
  -5  -3   3     1231.84     1122.38     34.26 o 
  -4  -3   3     6446.63     6351.11    105.59 o 
  -3  -3   3      501.52      505.86     20.63 o 
  -2  -3   3    13100.60    13079.69    168.40 o 
  -1  -3   3     5400.13     5418.67     76.90 o 
   0  -3   3      405.98      439.64     13.90 o 
   1  -3   3     6527.55     6665.48     84.57 o 
   2  -3   3     1512.90     1451.62     26.13 o 
   3  -3   3      721.54      671.63     17.63 o 
   4  -3   3    11943.12    11448.56    155.45 o 
   5  -3   3     5042.21     5301.11     83.53 o 
   6  -3   3     1569.65     1507.44     39.73 o 
   7  -3   3     4393.59     4517.10     79.51 o 
   8  -3   3      239.37      203.94     17.71 o 
   9  -3   3     2118.67     2032.14     58.64 o 
  10  -3   3     2045.52     1979.10     68.61 o 
  11  -3   3       52.92       66.94     17.28 o 
  12  -3   3      441.22      415.99     45.36 o 
  13  -3   3      654.71      669.59     48.23 o 
 -12  -2   3       39.68       23.14     22.53 o 
 -11  -2   3      497.76      473.64     43.83 o 
 -10  -2   3      216.28      217.51     30.33 o 
  -9  -2   3      313.57      269.61     34.76 o 
  -8  -2   3     3103.23     3106.20     71.23 o 
  -7  -2   3      790.22      784.40     32.82 o 
  -6  -2   3     3621.74     3657.85     72.62 o 
  -5  -2   3     4330.99     4246.01     77.63 o 
  -4  -2   3      196.80      209.65     14.57 o 
  -3  -2   3    10256.50    10380.48    152.68 o 
  -2  -2   3     2259.48     2206.23     41.18 o 
  -1  -2   3     1758.64     1856.68     36.64 o 
   0  -2   3      200.29      216.64     11.12 o 
   1  -2   3    23538.01    24250.28    331.74 o 
   2  -2   3      573.94      539.19     14.77 o 
   3  -2   3    12243.22    12480.30    147.20 o 
   4  -2   3     6459.31     6402.65     93.85 o 
   5  -2   3      307.55      351.26     17.77 o 
   6  -2   3     6570.15     6365.28     99.41 o 
   7  -2   3     2229.61     2078.28     43.55 o 
   8  -2   3       13.21        6.12      9.10 o 
   9  -2   3     2401.83     2333.35     52.05 o 
  10  -2   3     1635.51     1669.19     45.61 o 
  11  -2   3       63.62       60.30     17.43 o 
  12  -2   3      824.47      699.82     75.84 o 
 -12  -1   3      263.25      278.52     57.16 o 
 -11  -1   3     1029.49     1016.30    123.43 o 
 -10  -1   3        4.62        4.23     16.23 o 
  -9  -1   3     3071.37     3124.00     72.59 o 
  -8  -1   3     3874.79     3966.50     81.25 o 
  -7  -1   3      571.23      580.43     27.22 o 
  -6  -1   3     4896.46     4877.04     75.81 o 
  -5  -1   3    10258.93    10062.29    152.81 o 
  -4  -1   3      118.18      102.80     10.18 o 
  -3  -1   3     6538.76     6285.27     96.60 o 
  -2  -1   3    15026.01    15166.53    209.53 o 
  -1  -1   3      307.51      383.26     15.29 o 
   0  -1   3      690.63      798.66     34.02 o 
   1  -1   3     1833.97     1797.75     33.60 o 
   2  -1   3      765.42      873.54     27.57 o 
   3  -1   3    22886.37    22977.56    260.96 o 
   4  -1   3       49.98       41.37      6.42 o 
   5  -1   3     2777.44     2592.51     44.72 o 
   6  -1   3     3944.16     3879.61     56.01 o 
   7  -1   3      344.86      368.93     20.08 o 
   8  -1   3     1680.50     1711.44     41.45 o 
   9  -1   3     1556.06     1585.23     45.17 o 
  10  -1   3        4.30        0.00     14.47 o 
  11  -1   3      197.69      178.63     26.72 o 
  12  -1   3      157.54      170.33     32.96 o 
 -13   0   3      107.49      113.47     29.07 o 
 -12   0   3     1588.86     1668.50     71.13 o 
 -11   0   3      637.99      581.96     43.79 o 
 -10   0   3      658.59      691.68     44.17 o 
  -9   0   3     3143.23     3115.11     70.32 o 
  -8   0   3      133.16      133.81     15.55 o 
  -7   0   3     5895.01     6104.97    102.02 o 
  -6   0   3     4794.04     4716.39     73.15 o 
  -5   0   3     4678.99     4945.27     73.42 o 
  -4   0   3     7086.31     7073.26     96.53 o 
  -3   0   3     4675.77     5107.61     71.20 o 
  -2   0   3    14091.66    14357.06    196.67 o 
  -1   0   3     1998.37     2067.49     55.88 o 
   0   0   3    15253.55    15672.04    301.47 o 
   1   0   3      755.36      818.84     28.21 o 
   2   0   3    12419.84    12438.52    158.90 o 
   3   0   3     5500.11     5380.30     66.00 o 
   4   0   3     3814.51     3689.39     54.89 o 
   5   0   3    10951.58    11083.05    138.70 o 
   6   0   3      770.69      707.03     22.84 o 
   7   0   3      727.93      738.31     29.47 o 
   8   0   3     2199.72     2197.86     59.49 o 
   9   0   3      879.39      848.48     50.37 o 
  10   0   3      268.16      219.39     37.63 o 
  11   0   3      868.03      932.42     51.51 o 
  12   0   3       19.26        0.00     18.14 o 
 -13   1   3      550.11      520.14     46.93 o 
 -12   1   3      451.39      369.01     39.19 o 
 -11   1   3      176.31      148.42     30.94 o 
 -10   1   3     1393.04     1471.63     57.24 o 
  -9   1   3     1734.42     1688.27     47.04 o 
  -8   1   3      295.44      281.47     17.09 o 
  -7   1   3     8992.14     9221.10    129.44 o 
  -6   1   3     2978.31     2843.37     49.62 o 
  -5   1   3      568.87      636.01     18.43 o 
  -4   1   3     6383.45     6330.45     87.22 o 
  -3   1   3     2217.96     2215.27     36.10 o 
  -2   1   3    19007.53    19659.10    239.87 o 
  -1   1   3    31621.32    30643.02    482.63 o 
   0   1   3    10409.96    10802.28    176.70 o 
   1   1   3    10972.90    11143.56    183.22 o 
   2   1   3     7958.05     7783.22     96.50 o 
   3   1   3      507.36      531.78     16.13 o 
   4   1   3     5063.57     4899.83     76.06 o 
   5   1   3     9790.06     9932.16    139.12 o 
   6   1   3      217.73      209.15     15.97 o 
   7   1   3     2613.74     2600.42     63.54 o 
   8   1   3     1585.85     1515.81     59.14 o 
   9   1   3       49.50       31.06     18.98 o 
  10   1   3      428.92      483.11     52.68 o 
  11   1   3      132.00      165.41     40.87 o 
 -13   2   3      705.30      721.12     52.65 o 
 -12   2   3      229.00      217.80     29.79 o 
 -11   2   3      352.12      338.86     60.34 o 
 -10   2   3     2360.04     2413.44     73.09 o 
  -9   2   3      329.13      317.35     26.09 o 
  -8   2   3     4517.55     4458.77     68.49 o 
  -7   2   3     7838.22     7671.26    101.84 o 
  -6   2   3     2128.42     2467.37     49.74 o 
  -5   2   3    14873.59    14654.55    159.00 o 
  -4   2   3    11811.76    11687.13    300.57 o 
  -3   2   3     1510.17     1605.39     28.68 o 
  -2   2   3    18848.92    19128.12    267.84 o 
  -1   2   3     5897.99     6188.26    111.99 o 
   0   2   3      727.33      778.62     24.43 o 
   1   2   3     7954.19     7740.09    135.34 o 
   2   2   3     3789.65     3787.10     72.14 o 
   3   2   3     7409.46     7661.99    109.00 o 
   4   2   3     6837.77     6839.52    101.85 o 
   5   2   3     2405.73     2400.61     49.21 o 
   6   2   3     1252.12     1184.93     38.28 o 
   7   2   3     3193.57     3217.61     74.16 o 
   8   2   3      100.71      101.05     21.97 o 
   9   2   3      718.44      688.96     49.39 o 
  10   2   3      380.15      395.24     42.81 o 
  11   2   3        1.86        0.21     23.13 o 
 -14   3   3      726.50      812.53     58.62 o 
 -13   3   3      560.35      512.68     45.22 o 
 -12   3   3      374.14      382.49     38.15 o 
 -11   3   3     3192.63     3121.35     78.74 o 
 -10   3   3      691.49      729.16     31.92 o 
  -9   3   3     2029.05     1993.45     41.43 o 
  -8   3   3     7181.52     7355.33    110.19 o 
  -7   3   3     1542.50     1457.31     38.14 o 
  -6   3   3      146.29       87.97      9.81 o 
  -5   3   3    16185.70    16544.52    193.00 o 
  -4   3   3      696.47      785.92     19.09 o 
  -3   3   3      787.28      726.88     22.59 o 
  -2   3   3      513.10      488.76     22.96 o 
  -1   3   3      753.61      768.29     44.34 o 
   0   3   3     4590.74     4461.70     75.39 o 
   1   3   3     5858.22     5720.27    107.97 o 
   2   3   3       74.71       88.44     10.43 o 
   3   3   3     7376.69     7431.25    108.83 o 
   4   3   3     5352.89     5493.01     95.72 o 
   5   3   3       48.36       52.50     10.92 o 
   6   3   3     1722.37     1728.83     50.35 o 
   7   3   3      849.74      896.39     40.56 o 
   8   3   3        1.28       10.10     16.53 o 
   9   3   3      607.04      674.81     66.23 o 
  10   3   3      150.93      168.27     31.87 o 
 -14   4   3      751.03      810.56     56.69 o 
 -13   4   3       18.22       10.81     18.87 o 
 -12   4   3     1107.38     1107.95     49.83 o 
 -11   4   3     2082.21     2082.07     65.86 o 
 -10   4   3      578.11      599.36     29.25 o 
  -9   4   3     5195.98     5289.97     90.43 o 
  -8   4   3     7997.52     8134.31    108.96 o 
  -7   4   3     1594.15     1660.79     36.03 o 
  -6   4   3     6500.56     6353.60     85.10 o 
  -5   4   3     6780.53     7066.01     90.57 o 
  -4   4   3     1598.16     1577.05     46.44 o 
  -3   4   3    13834.43    13615.28    201.54 o 
  -2   4   3     1860.35     1970.24     50.71 o 
  -1   4   3     4712.95     4712.74     87.06 o 
   0   4   3    11271.55    11055.61    167.50 o 
   1   4   3      632.97      581.09     20.90 o 
   2   4   3     4435.34     4372.19     79.25 o 
   3   4   3     1217.29     1164.43     39.34 o 
   4   4   3      133.19      163.06     15.23 o 
   5   4   3      752.17      748.65     54.27 o 
   6   4   3     1807.22     1791.86     53.54 o 
   7   4   3       86.11       89.16     17.33 o 
   8   4   3      152.36      126.24     26.98 o 
   9   4   3       94.88       71.03     40.94 o 
 -14   5   3      531.34      542.58     41.81 o 
 -13   5   3      313.63      331.68     32.23 o 
 -12   5   3     4562.95     4575.79     91.55 o 
 -11   5   3     2012.12     1980.57     52.09 o 
 -10   5   3     2566.10     2543.65     57.55 o 
  -9   5   3     5904.51     5894.24     98.01 o 
  -8   5   3        8.67        5.84      7.17 o 
  -7   5   3     2932.47     2779.06     47.35 o 
  -6   5   3     8770.76     9057.38    115.18 o 
  -5   5   3      171.57      163.91     10.75 o 
  -4   5   3     7752.17     7752.04    112.76 o 
  -3   5   3     4032.03     3860.02     84.68 o 
  -2   5   3      148.31      129.63     15.57 o 
  -1   5   3    11228.27    11581.05    173.25 o 
   0   5   3     3902.07     3731.40     70.27 o 
   1   5   3     1865.16     1816.08     42.26 o 
   2   5   3     3999.25     3812.67     81.32 o 
   3   5   3      592.18      608.64     38.23 o 
   4   5   3        4.04        5.36     10.48 o 
   5   5   3     1225.97     1272.27     44.63 o 
   6   5   3      384.35      434.84     31.66 o 
   7   5   3        9.43       21.36     16.09 o 
   8   5   3      234.33      234.17     35.15 o 
   9   5   3       20.42       28.76     26.02 o 
 -14   6   3       58.52       56.62     26.28 o 
 -13   6   3     1615.00     1576.20     60.74 o 
 -12   6   3     1370.46     1411.19     46.47 o 
 -11   6   3      122.78      107.98     16.86 o 
 -10   6   3     1391.88     1398.86     40.83 o 
  -9   6   3      735.14      793.08     45.84 o 
  -8   6   3     1359.97     1412.09     36.25 o 
  -7   6   3     6038.38     5977.28     77.44 o 
  -6   6   3     8318.49     8689.72    101.61 o 
  -5   6   3     4029.89     4275.44     81.90 o 
  -4   6   3    14272.95    14978.79    203.06 o 
  -3   6   3     1320.53     1318.28     42.74 o 
  -2   6   3     4589.39     4833.23     90.61 o 
  -1   6   3     7412.21     7333.39    120.17 o 
   0   6   3     1390.16     1324.17     36.90 o 
   1   6   3      768.31      739.19     26.96 o 
   2   6   3     1342.46     1300.15     58.64 o 
   3   6   3       31.31       22.74     11.67 o 
   4   6   3      257.84      280.88     26.59 o 
   5   6   3      595.57      586.86     34.99 o 
   6   6   3       33.86       27.77     15.75 o 
   7   6   3      127.21      139.17     26.79 o 
   8   6   3      190.97      194.77     33.64 o 
 -14   7   3      406.29      368.54     32.68 o 
 -13   7   3     1176.30     1189.14     49.03 o 
 -12   7   3      319.60      364.09     28.37 o 
 -11   7   3      782.51      836.75     36.98 o 
 -10   7   3     5028.68     5144.37     94.07 o 
  -9   7   3      197.95      161.51     20.19 o 
  -8   7   3     5577.95     5681.57     94.71 o 
  -7   7   3     4723.53     4610.78     79.28 o 
  -6   7   3       10.11        6.61      7.96 o 
  -5   7   3     6663.32     6728.40    106.86 o 
  -4   7   3     4644.79     4606.02     88.97 o 
  -3   7   3       14.71       33.60     11.14 o 
  -2   7   3     3239.03     2964.18     67.44 o 
  -1   7   3     1776.69     1722.99     43.36 o 
   0   7   3       82.76       72.91     12.44 o 
   1   7   3     1216.03     1177.46     39.60 o 
   2   7   3       10.49       33.24     16.04 o 
   3   7   3       38.17        4.81     13.65 o 
   4   7   3      516.72      511.09     39.29 o 
   5   7   3      169.32      153.86     26.50 o 
   6   7   3      161.61      123.83     30.85 o 
   7   7   3      188.33      146.76     30.28 o 
 -14   8   3     1020.65     1029.78     55.62 o 
 -13   8   3      545.07      510.70     39.18 o 
 -12   8   3      555.21      589.77     39.35 o 
 -11   8   3     2300.08     2391.63     68.66 o 
 -10   8   3       43.41       17.93     14.25 o 
  -9   8   3     2132.28     2154.76     72.38 o 
  -8   8   3     1774.91     1701.12     65.49 o 
  -7   8   3      673.73      695.86     58.94 o 
  -6   8   3     1728.71     1772.19     46.00 o 
  -5   8   3     3091.22     3038.15     72.41 o 
  -4   8   3      498.80      451.95     27.23 o 
  -3   8   3      460.81      491.09     29.30 o 
  -2   8   3     2412.21     2568.18     65.25 o 
  -1   8   3       98.61      105.99     20.56 o 
   0   8   3      732.81      741.48     67.61 o 
   1   8   3     1138.02     1158.53    229.24 o 
   2   8   3        0.45        0.00     19.19 o 
   3   8   3      741.81      730.49     63.15 o 
   4   8   3      662.00      715.57     47.39 o 
   5   8   3       82.43       33.49     23.09 o 
   6   8   3      180.44      148.38     29.93 o 
 -14   9   3     1076.06     1119.82     69.91 o 
 -13   9   3        0.53        0.00     18.47 o 
 -12   9   3     1776.26     1859.65    133.66 o 
 -11   9   3     2870.52     2992.60     95.58 o 
 -10   9   3        9.06        3.94     15.65 o 
  -9   9   3     3581.30     3690.28    103.59 o 
  -8   9   3     1289.20     1307.65     41.51 o 
  -7   9   3       36.58       52.01     13.27 o 
  -6   9   3     3878.62     3654.52     74.22 o 
  -5   9   3     1591.47     1546.39     48.94 o 
  -4   9   3       61.11       50.14     14.29 o 
  -3   9   3     1441.87     1522.01     49.63 o 
  -2   9   3     1187.84     1123.10     44.40 o 
  -1   9   3      119.20      142.15     24.49 o 
   0   9   3     1843.34     1822.79     88.24 o 
   1   9   3       69.89       86.18     37.20 o 
   2   9   3      184.87      201.36     76.17 o 
   3   9   3       72.11      107.98     45.50 o 
   4   9   3       45.22        0.00     37.33 o 
   5   9   3       50.33       32.85     32.77 o 
 -13  10   3      654.41      625.20     54.38 o 
 -12  10   3     2529.06     2411.74    132.73 o 
 -11  10   3      264.64      268.93     34.78 o 
 -10  10   3      747.83      738.39     73.81 o 
  -9  10   3     1100.18      987.82     47.98 o 
  -8  10   3       11.08       12.71     12.30 o 
  -7  10   3     1185.18     1185.22     43.15 o 
  -6  10   3     2045.22     2009.94     59.81 o 
  -5  10   3       29.55       13.94     17.06 o 
  -4  10   3      790.32      874.09     41.87 o 
  -3  10   3     1303.71     1375.46     50.30 o 
  -2  10   3       52.41       32.97     20.61 o 
  -1  10   3      910.99      914.96     68.63 o 
   0  10   3      272.94      170.57     37.58 o 
   1  10   3      140.21      115.62     60.53 o 
   2  10   3      296.13      280.19    113.38 o 
   3  10   3       54.49       46.21     31.35 o 
   4  10   3       91.30      121.94     38.85 o 
 -13  11   3     1095.08     1138.44     70.86 o 
 -12  11   3     1182.41     1050.35    100.82 o 
 -11  11   3       12.25        0.00     19.41 o 
 -10  11   3     1214.37     1138.85     55.21 o 
  -9  11   3      166.21      168.58     25.44 o 
  -8  11   3      354.64      322.43     38.62 o 
  -7  11   3     2039.65     2120.28     70.09 o 
  -6  11   3     1015.92      995.33     55.25 o 
  -5  11   3      271.93      287.95     28.25 o 
  -4  11   3     1550.23     1553.18     56.21 o 
  -3  11   3       96.25       14.15     19.40 o 
  -2  11   3      543.92      589.98     46.93 o 
  -1  11   3      583.92      653.28     64.22 o 
   0  11   3        4.18        0.00     28.06 o 
   1  11   3      155.33      213.35     90.04 o 
   2  11   3       41.65        8.08     29.48 o 
 -12  12   3      159.27      123.89     38.21 o 
 -11  12   3      689.14      729.48     54.43 o 
 -10  12   3     1277.21     1190.89     58.15 o 
  -9  12   3       21.24       11.38     18.24 o 
  -8  12   3     1434.58     1594.25    115.94 o 
  -7  12   3     2027.84     1926.63     69.43 o 
  -6  12   3      165.92      206.27     35.04 o 
  -5  12   3      731.90      806.80     53.43 o 
  -4  12   3      112.52      133.61     28.70 o 
  -3  12   3      149.88      117.87     28.69 o 
  -2  12   3      444.12      507.14     61.36 o 
  -1  12   3      132.38      138.47     40.99 o 
   0  12   3       42.05       52.20     34.13 o 
   1  12   3      128.01      169.50     45.13 o 
 -11  13   3      997.87     1117.63     76.64 o 
 -10  13   3      299.22      251.58     33.19 o 
  -9  13   3      281.15      273.42     37.85 o 
  -8  13   3      512.69      464.45     59.75 o 
  -7  13   3       31.03       47.64     24.51 o 
  -6  13   3      355.02      252.01     45.29 o 
  -5  13   3      352.49      391.59     43.21 o 
  -4  13   3       36.13       33.51     23.64 o 
  -3  13   3      227.16      275.21     51.55 o 
  -2  13   3      248.52      333.43     57.06 o 
  -1  13   3        3.14        0.00     32.15 o 
  -9  14   3      346.98      370.41     57.94 o 
  -8  14   3       80.80      103.22     40.48 o 
  -7  14   3       52.19       14.94     48.23 o 
  -6  14   3      429.74      394.71     47.09 o 
  -5  14   3      104.06      105.19     31.79 o 
  -4  14   3       34.42       13.21     31.03 o 
   3 -14   4        8.56        0.00     29.06 o 
   4 -14   4      270.79      276.59     49.96 o 
   5 -14   4      861.25      692.30    111.80 o 
   6 -14   4       93.25       69.78     34.54 o 
   7 -14   4      412.29      422.23     48.55 o 
   0 -13   4       14.47        2.84     37.20 o 
   1 -13   4      231.07      159.81     40.90 o 
   2 -13   4      210.22      261.84     47.21 o 
   3 -13   4       50.47       23.01     30.50 o 
   4 -13   4     1060.42     1147.79    125.17 o 
   5 -13   4      570.81      537.91     49.62 o 
   6 -13   4      122.85      113.42     29.75 o 
   7 -13   4      988.87      986.76     63.96 o 
   8 -13   4       16.76        0.00     20.34 o 
   9 -13   4      569.22      511.62     44.72 o 
  -2 -12   4      228.84      326.00     67.47 o 
  -1 -12   4       36.03       38.78     42.06 o 
   0 -12   4      420.07      398.89     70.06 o 
   1 -12   4      568.74      498.02     73.27 o 
   2 -12   4       17.40       16.20     25.57 o 
   3 -12   4     1209.80     1191.50    112.52 o 
   4 -12   4      839.80      885.21     47.62 o 
   5 -12   4      116.46      120.65     33.05 o 
   6 -12   4      604.22      651.89     50.26 o 
   7 -12   4      451.86      448.83     50.60 o 
   8 -12   4      356.60      390.44     33.18 o 
   9 -12   4      917.22      940.24     48.56 o 
  10 -12   4      846.48      873.47     72.62 o 
  11 -12   4      311.01      273.42     40.64 o 
  -4 -11   4        1.72        0.00     32.41 o 
  -3 -11   4      436.53      486.29     77.43 o 
  -2 -11   4      215.00      288.04     61.29 o 
  -1 -11   4      219.51      240.88     52.97 o 
   0 -11   4     1427.40     1543.57    146.32 o 
   1 -11   4      242.43      261.06     32.70 o 
   2 -11   4      232.67      211.90     27.01 o 
   3 -11   4     2111.33     2073.44     63.72 o 
   4 -11   4     1169.33     1189.15     46.39 o 
   5 -11   4     2090.34     2115.72     66.16 o 
   6 -11   4     1659.07     1589.59     86.89 o 
   7 -11   4        1.78        0.00     14.75 o 
   8 -11   4     1565.41     1539.83     65.31 o 
   9 -11   4     1774.65     1916.32     69.41 o 
  10 -11   4        0.08       17.67     19.74 o 
  11 -11   4     1061.37     1018.05     74.44 o 
  -5 -10   4        5.55        0.00     26.46 o 
  -4 -10   4       74.61       16.95     57.13 o 
  -3 -10   4      526.56      411.03     47.50 o 
  -2 -10   4       18.33        0.00     21.08 o 
  -1 -10   4     1138.98     1168.48     57.45 o 
   0 -10   4     1897.83     1938.89     92.85 o 
   1 -10   4       77.03       23.34     30.96 o 
   2 -10   4     1810.71     1873.35     51.26 o 
   3 -10   4      122.75      150.57     18.53 o 
   4 -10   4      790.41      818.88     35.29 o 
   5 -10   4     1475.31     1459.71     46.48 o 
   6 -10   4      847.43      813.50     38.24 o 
   7 -10   4      816.15      780.49     43.80 o 
   8 -10   4     1970.31     2002.29    115.52 o 
   9 -10   4      186.17      125.16     28.38 o 
  10 -10   4      791.57      756.20     47.74 o 
  11 -10   4     1253.96     1201.24     74.18 o 
  12 -10   4       81.31       50.25     24.74 o 
  -6  -9   4      226.72      241.33     29.32 o 
  -5  -9   4       48.13       48.31     18.83 o 
  -4  -9   4      386.17      413.47     32.36 o 
  -3  -9   4      182.84      151.39     20.51 o 
  -2  -9   4      472.49      535.85     29.28 o 
  -1  -9   4     1881.43     1952.10     63.86 o 
   0  -9   4      154.32      208.48     22.52 o 
   1  -9   4      183.19      183.99     17.64 o 
   2  -9   4      940.70     1000.93     35.73 o 
   3  -9   4        2.40        0.00     10.54 o 
   4  -9   4     7085.01     7002.97    105.37 o 
   5  -9   4     5017.13     4933.29     93.35 o 
   6  -9   4      160.65      122.09     20.34 o 
   7  -9   4     2292.37     2280.85     78.36 o 
   8  -9   4     1465.25     1460.33     54.43 o 
   9  -9   4        1.76        0.00     14.12 o 
  10  -9   4     3340.36     3383.62     91.13 o 
  11  -9   4     1466.36     1421.35     67.39 o 
  12  -9   4      259.85      216.95     30.17 o 
  -7  -8   4      379.23      395.75     34.74 o 
  -6  -8   4        6.49        0.00     15.44 o 
  -5  -8   4      144.03      173.16     20.89 o 
  -4  -8   4      364.92      353.63     25.89 o 
  -3  -8   4       75.12       56.14     13.41 o 
  -2  -8   4     1589.83     1625.90     43.96 o 
  -1  -8   4     1004.75      986.63     33.10 o 
   0  -8   4      282.39      263.66     16.96 o 
   1  -8   4     1281.80     1294.29     45.78 o 
   2  -8   4      811.79      871.46     28.15 o 
   3  -8   4      705.41      666.40     23.59 o 
   4  -8   4     9551.71     9540.65    119.96 o 
   5  -8   4     1108.28     1062.42     30.31 o 
   6  -8   4      483.07      469.34     25.81 o 
   7  -8   4     3538.14     3414.50     70.70 o 
   8  -8   4      155.90      181.91     18.81 o 
   9  -8   4     3605.84     3425.41     74.76 o 
  10  -8   4     2746.59     2844.57     75.90 o 
  11  -8   4       21.15       22.39     17.87 o 
  12  -8   4     1039.76     1100.04     69.44 o 
  -8  -7   4      458.38      460.60     41.37 o 
  -7  -7   4      203.85      165.73     29.04 o 
  -6  -7   4      531.74      582.17     32.90 o 
  -5  -7   4      507.12      562.63     33.15 o 
  -4  -7   4       35.49       18.41     11.98 o 
  -3  -7   4     2168.48     2204.18     51.36 o 
  -2  -7   4      928.33      966.82     32.54 o 
  -1  -7   4       21.78       22.46      9.74 o 
   0  -7   4     1180.43     1176.48     29.33 o 
   1  -7   4     2265.84     2286.23     43.33 o 
   2  -7   4      490.19      478.56     25.79 o 
   3  -7   4     4547.49     4538.74     65.84 o 
   4  -7   4     5384.82     5297.38     79.65 o 
   5  -7   4       93.58       86.81     10.85 o 
   6  -7   4     5385.50     5497.79     94.82 o 
   7  -7   4     2770.75     2754.04     85.44 o 
   8  -7   4      109.50      121.45     16.29 o 
   9  -7   4     3614.90     3462.57     74.33 o 
  10  -7   4     1923.91     1748.48     56.26 o 
  11  -7   4      120.60      166.77     21.33 o 
  12  -7   4     1496.03     1450.98     53.79 o 
  13  -7   4      142.58      145.12     25.16 o 
  -9  -6   4      239.18      243.85     28.76 o 
  -8  -6   4      172.03      138.79     23.40 o 
  -7  -6   4       89.14       94.67     19.67 o 
  -6  -6   4     1173.85     1167.61     46.45 o 
  -5  -6   4      269.14      250.00     36.53 o 
  -4  -6   4       44.36       31.58     10.62 o 
  -3  -6   4     3036.17     2951.95     58.93 o 
  -2  -6   4     1365.70     1355.27     35.70 o 
  -1  -6   4     1427.15     1412.94     30.70 o 
   0  -6   4     3681.89     3600.35     56.62 o 
   1  -6   4     1909.87     1816.93     39.05 o 
   2  -6   4     1648.65     1686.96     32.56 o 
   3  -6   4    13317.04    13252.70    165.14 o 
   4  -6   4       35.15       33.12      7.96 o 
   5  -6   4     3289.67     3020.76     59.84 o 
   6  -6   4     6031.77     5797.06     96.84 o 
   7  -6   4      207.96      205.73     21.52 o 
   8  -6   4     3503.32     3401.63     89.76 o 
   9  -6   4     1940.75     1932.12     51.88 o 
  10  -6   4      409.78      348.66     26.84 o 
  11  -6   4     1308.53     1291.89     48.29 o 
  12  -6   4      381.67      345.23     29.93 o 
  13  -6   4       61.97       41.69     19.18 o 
 -10  -5   4      128.51      169.57     26.87 o 
  -9  -5   4      555.38      646.27     41.22 o 
  -8  -5   4       83.05       67.98     18.66 o 
  -7  -5   4      988.61     1079.43     43.64 o 
  -6  -5   4     1646.81     1723.97     70.43 o 
  -5  -5   4      257.43      227.23     25.35 o 
  -4  -5   4     2729.74     2656.48     75.66 o 
  -3  -5   4     2635.73     2447.88     49.66 o 
  -2  -5   4      261.24      278.41     17.00 o 
  -1  -5   4     6707.64     6782.00     90.06 o 
   0  -5   4     4987.74     5011.84     70.41 o 
   1  -5   4     1358.23     1424.84     32.02 o 
   2  -5   4     6511.39     6179.09     85.32 o 
   3  -5   4     3285.33     3290.61     52.66 o 
   4  -5   4     4017.07     4094.03     61.89 o 
   5  -5   4     8548.02     8655.60    143.46 o 
   6  -5   4     2352.26     2474.61     52.71 o 
   7  -5   4     1334.57     1303.17     37.74 o 
   8  -5   4     3205.79     3300.74     68.30 o 
   9  -5   4      122.48      115.01     16.44 o 
  10  -5   4     1368.32     1427.86     46.42 o 
  11  -5   4     1312.19     1377.03     68.10 o 
  12  -5   4        2.74        0.00     14.03 o 
  13  -5   4      536.32      558.89     39.07 o 
 -11  -4   4       17.73       44.08     23.82 o 
 -10  -4   4      378.56      411.84     35.10 o 
  -9  -4   4      335.45      360.07     30.19 o 
  -8  -4   4      247.68      243.80     24.04 o 
  -7  -4   4     2979.95     2786.35     71.14 o 
  -6  -4   4      313.86      295.78     23.65 o 
  -5  -4   4      156.67      160.09     17.15 o 
  -4  -4   4     6652.22     6661.47    101.65 o 
  -3  -4   4     1121.28     1111.31     29.18 o 
  -2  -4   4     8050.90     8019.25    112.87 o 
  -1  -4   4    16047.39    16229.06    189.61 o 
   0  -4   4     1490.82     1625.04     30.36 o 
   1  -4   4     3333.82     3208.68     48.15 o 
   2  -4   4     6658.75     6947.56    154.82 o 
   3  -4   4     1996.70     2180.11     37.86 o 
   4  -4   4    17952.62    18654.32    219.49 o 
   5  -4   4     9182.06     9051.38    132.07 o 
   6  -4   4       48.65       46.05     10.06 o 
   7  -4   4     4696.96     4677.62     83.37 o 
   8  -4   4     2506.71     2476.13     56.58 o 
   9  -4   4      769.04      778.29     34.57 o 
  10  -4   4     3395.51     3384.01     75.05 o 
  11  -4   4      990.03      987.39     43.54 o 
  12  -4   4      316.48      244.31     35.04 o 
 -11  -3   4      303.04      296.05     37.58 o 
 -10  -3   4      592.57      653.21     40.03 o 
  -9  -3   4        6.93        9.30     13.83 o 
  -8  -3   4     1081.17     1114.19     41.79 o 
  -7  -3   4     1862.11     1826.27     50.92 o 
  -6  -3   4       71.27      102.98     14.67 o 
  -5  -3   4     3788.59     3549.54     70.61 o 
  -4  -3   4    10702.32    10927.09    149.49 o 
  -3  -3   4      536.63      569.12     25.70 o 
  -2  -3   4    14217.09    13945.57    179.56 o 
  -1  -3   4     9428.26     9603.66    116.22 o 
   0  -3   4     1468.30     1358.77     28.99 o 
   1  -3   4     9951.56     9983.45    122.59 o 
   2  -3   4     4040.92     4159.10     63.28 o 
   3  -3   4     6965.18     7069.82     91.25 o 
   4  -3   4     5727.49     5398.41     73.55 o 
   5  -3   4     6720.76     6935.83    105.64 o 
   6  -3   4      776.20      771.16     27.64 o 
   7  -3   4     4633.87     4424.03    107.55 o 
   8  -3   4      180.93      180.98     25.17 o 
   9  -3   4     2576.54     2395.84     58.17 o 
  10  -3   4     1109.84     1133.85     43.64 o 
  11  -3   4       52.84       71.83     17.54 o 
  12  -3   4      431.38      501.19     47.14 o 
 -12  -2   4       72.09       76.10     26.14 o 
 -11  -2   4      523.57      533.64     59.67 o 
 -10  -2   4      172.70      228.24     25.08 o 
  -9  -2   4      687.17      694.47     35.95 o 
  -8  -2   4     4652.01     4638.71     93.45 o 
  -7  -2   4      586.89      612.94     29.80 o 
  -6  -2   4     4451.29     4341.82     82.52 o 
  -5  -2   4     8058.93     7915.57    127.36 o 
  -4  -2   4       97.55       99.69     10.24 o 
  -3  -2   4     4888.97     4799.98     80.24 o 
  -2  -2   4     6408.29     6330.68    113.90 o 
  -1  -2   4     1836.65     2029.14     41.41 o 
   0  -2   4     2936.34     2854.65     52.78 o 
   1  -2   4       91.88      124.62      8.64 o 
   2  -2   4      311.23      292.02     11.65 o 
   3  -2   4     6752.84     7080.63    101.55 o 
   4  -2   4     1260.83     1179.94     24.89 o 
   5  -2   4      501.64      440.48     15.86 o 
   6  -2   4     5114.71     4981.24     84.01 o 
   7  -2   4     2513.52     2586.69     55.92 o 
   8  -2   4      674.17      652.74     30.56 o 
   9  -2   4     5343.06     5433.70     99.87 o 
  10  -2   4     1026.18      983.30     41.43 o 
  11  -2   4      311.37      277.53     30.69 o 
  12  -2   4      555.90      530.94     48.67 o 
 -12  -1   4      779.48      759.36     78.24 o 
 -11  -1   4      840.13      800.06     98.02 o 
 -10  -1   4      124.18      101.32     17.85 o 
  -9  -1   4     3919.28     3849.41     83.15 o 
  -8  -1   4     1534.49     1645.57     46.67 o 
  -7  -1   4     2805.99     2860.17     78.06 o 
  -6  -1   4     3384.42     3464.26     63.82 o 
  -5  -1   4     8371.51     8649.57    134.90 o 
  -4  -1   4     1663.29     1576.31     32.59 o 
  -3  -1   4    33192.87    33552.48    405.36 o 
  -2  -1   4     1001.61     1039.08     26.40 o 
  -1  -1   4     4988.48     5103.92     81.66 o 
   0  -1   4     2304.94     2255.08     39.24 o 
   1  -1   4     1059.19     1138.73     24.55 o 
   2  -1   4    13284.50    13299.33    171.49 o 
   3  -1   4     8815.80     8866.24    110.48 o 
   4  -1   4      173.79      173.50     10.83 o 
   5  -1   4     1634.37     1466.55     30.54 o 
   6  -1   4     4243.38     4302.22     95.06 o 
   7  -1   4        0.87        1.57      8.81 o 
   8  -1   4     1350.19     1291.50     40.42 o 
   9  -1   4      812.32      876.74     37.52 o 
  10  -1   4      114.04      107.20     27.91 o 
  11  -1   4      492.22      490.30     45.16 o 
  12  -1   4      312.50      321.42     41.16 o 
 -13   0   4      264.79      289.47     37.98 o 
 -12   0   4     1208.18     1340.52     70.57 o 
 -11   0   4      396.16      379.60     37.05 o 
 -10   0   4     1646.58     1566.90     49.00 o 
  -9   0   4     3152.67     3198.13    104.14 o 
  -8   0   4       54.18       52.93     11.97 o 
  -7   0   4     6591.71     6883.85    115.04 o 
  -6   0   4    14852.61    15197.01    198.72 o 
  -5   0   4     1344.32     1592.96     47.39 o 
  -4   0   4     5821.00     5938.40     77.10 o 
  -3   0   4     7067.64     7006.17     86.74 o 
  -2   0   4     4222.00     4395.88     71.31 o 
  -1   0   4    13631.11    13354.75    264.78 o 
   0   0   4     4005.24     4179.16    126.08 o 
   1   0   4     3360.87     3428.65     53.70 o 
   2   0   4    10272.29     9971.93    284.03 o 
   3   0   4      108.68      141.75      9.86 o 
   4   0   4      447.07      444.09     16.67 o 
   5   0   4     4903.90     4887.85     72.74 o 
   6   0   4     1064.00     1096.35     36.66 o 
   7   0   4     1372.29     1325.29     36.00 o 
   8   0   4     2649.15     2604.65     60.52 o 
   9   0   4      231.59      243.24     31.48 o 
  10   0   4      383.42      353.16     33.37 o 
  11   0   4      603.76      534.87     42.57 o 
 -13   1   4     1465.22     1509.56    113.86 o 
 -12   1   4      897.82      946.62     55.95 o 
 -11   1   4      226.25      201.90     27.76 o 
 -10   1   4     2726.78     2686.86     79.47 o 
  -9   1   4     1114.64     1172.74     73.88 o 
  -8   1   4     2068.81     1991.41     43.47 o 
  -7   1   4     8039.80     8206.87    117.86 o 
  -6   1   4     5332.45     5380.72     81.59 o 
  -5   1   4      293.26      296.79     14.40 o 
  -4   1   4     9763.64    10083.25    112.16 o 
  -3   1   4     2397.98     2449.97     41.00 o 
  -2   1   4     7429.60     7711.58     93.69 o 
  -1   1   4    14518.89    14799.39    239.57 o 
   0   1   4       18.11       13.99      8.40 o 
   1   1   4     1430.24     1388.54     45.45 o 
   2   1   4     7874.96     7935.53    110.12 o 
   3   1   4      221.18      243.36     13.89 o 
   4   1   4     2361.85     2285.61     38.48 o 
   5   1   4     4127.67     4001.42     63.79 o 
   6   1   4       93.19      107.26     14.18 o 
   7   1   4     2477.87     2566.84     65.49 o 
   8   1   4      791.32      864.16     50.09 o 
   9   1   4       21.14        7.85     15.01 o 
  10   1   4      524.27      499.53     39.63 o 
  11   1   4      127.77      109.18     24.78 o 
 -14   2   4      625.78      627.87     53.93 o 
 -13   2   4      853.85      885.40     56.99 o 
 -12   2   4       39.78       24.46     18.45 o 
 -11   2   4      615.99      586.79     49.68 o 
 -10   2   4     1897.26     2003.63     65.60 o 
  -9   2   4        1.76        0.00      7.73 o 
  -8   2   4     4033.94     4064.30     69.95 o 
  -7   2   4     4103.62     4041.73     62.07 o 
  -6   2   4     3963.83     4434.06     72.12 o 
  -5   2   4     3321.55     3338.37     46.36 o 
  -4   2   4     8727.92     8655.33    105.70 o 
  -3   2   4     2135.32     2045.07     36.07 o 
  -2   2   4    12512.16    11829.55    179.41 o 
  -1   2   4     5986.24     5916.28     94.67 o 
   0   2   4       17.37       13.16      7.01 o 
   1   2   4     5725.48     6074.39    113.14 o 
   2   2   4       71.97       91.25     10.61 o 
   3   2   4     6563.99     6472.32     88.16 o 
   4   2   4     5057.94     4759.68     78.70 o 
   5   2   4      627.46      699.40     38.11 o 
   6   2   4     1517.49     1440.31     39.37 o 
   7   2   4     1431.96     1479.58     58.66 o 
   8   2   4        1.00        0.00     15.01 o 
   9   2   4      424.67      430.26     45.50 o 
  10   2   4      464.77      457.80     38.96 o 
 -14   3   4      951.89      985.09     62.69 o 
 -13   3   4      621.56      594.53     47.92 o 
 -12   3   4      177.82      139.81     25.60 o 
 -11   3   4     2275.11     2210.54     72.42 o 
 -10   3   4      163.14      170.41     17.36 o 
  -9   3   4     1568.55     1558.45     35.88 o 
  -8   3   4     4461.41     4478.91     68.94 o 
  -7   3   4      516.99      516.74     17.72 o 
  -6   3   4     4609.45     4648.45     82.24 o 
  -5   3   4     9832.64     9779.79    111.11 o 
  -4   3   4       10.39       18.08      5.41 o 
  -3   3   4     4205.59     4139.92     57.18 o 
  -2   3   4    10580.61    10681.92    158.34 o 
  -1   3   4      354.52      410.05     33.58 o 
   0   3   4     4399.54     4399.26    101.91 o 
   1   3   4     8306.33     8771.14    134.47 o 
   2   3   4      397.55      389.34     27.67 o 
   3   3   4     5399.77     5426.52     86.58 o 
   4   3   4     3893.12     3963.49    105.87 o 
   5   3   4      636.57      624.53     27.22 o 
   6   3   4     1704.82     1739.52     51.62 o 
   7   3   4      170.50      199.36     27.41 o 
   8   3   4      348.47      334.71     92.77 o 
   9   3   4      403.85      346.63     40.22 o 
  10   3   4       48.76       40.08     25.68 o 
 -14   4   4      976.81      995.12     61.34 o 
 -13   4   4       23.85        9.42     19.53 o 
 -12   4   4     1447.85     1550.15     54.86 o 
 -11   4   4     1819.60     1784.45     49.45 o 
 -10   4   4      518.97      497.22     26.96 o 
  -9   4   4     6398.47     6282.29     91.71 o 
  -8   4   4     2306.21     2328.59     43.32 o 
  -7   4   4     1028.90     1124.62     35.72 o 
  -6   4   4     6174.96     6106.17     76.01 o 
  -5   4   4     1563.05     1569.95     31.83 o 
  -4   4   4     2162.71     2217.80     40.92 o 
  -3   4   4     6111.45     6163.41    119.95 o 
  -2   4   4     2756.74     2780.21     53.81 o 
  -1   4   4     1197.05     1089.94     30.02 o 
   0   4   4     7969.84     8034.46    128.91 o 
   1   4   4      546.50      591.09     22.64 o 
   2   4   4     4322.52     4467.04     82.29 o 
   3   4   4      890.16      895.12     32.36 o 
   4   4   4      412.06      402.34     27.07 o 
   5   4   4     1478.71     1616.02     49.05 o 
   6   4   4      358.02      383.23     29.11 o 
   7   4   4       27.48       18.57     21.28 o 
   8   4   4       79.10       58.34     23.19 o 
   9   4   4      223.74      224.69     35.76 o 
 -14   5   4      326.92      345.70     39.48 o 
 -13   5   4      635.97      535.77     63.33 o 
 -12   5   4     2482.81     2489.82     90.96 o 
 -11   5   4      810.91      786.55     34.86 o 
 -10   5   4     1631.84     1574.89     66.51 o 
  -9   5   4     3268.28     3161.32     51.43 o 
  -8   5   4       45.18       65.51      9.73 o 
  -7   5   4     6124.66     6053.64     84.95 o 
  -6   5   4     8014.67     8257.03     97.67 o 
  -5   5   4      112.29      138.84      8.97 o 
  -4   5   4     7521.33     7412.43    115.58 o 
  -3   5   4    11148.23    11129.48    242.87 o 
  -2   5   4     1074.12     1050.77     38.63 o 
  -1   5   4     6092.21     6077.70    102.59 o 
   0   5   4     2356.70     2317.48     52.54 o 
   1   5   4       52.62       42.87     16.17 o 
   2   5   4     1949.01     1995.38     57.47 o 
   3   5   4       28.17       18.85     11.12 o 
   4   5   4      411.03      414.95     27.31 o 
   5   5   4      427.31      453.74     30.90 o 
   6   5   4       21.92       33.01     15.88 o 
   7   5   4      265.78      355.77     45.64 o 
   8   5   4      166.86      180.23     32.73 o 
 -14   6   4        8.07       22.86     23.11 o 
 -13   6   4     1751.94     1824.72     64.11 o 
 -12   6   4     1324.74     1268.36     62.20 o 
 -11   6   4      767.18      785.09     41.04 o 
 -10   6   4     4329.71     4175.47     79.09 o 
  -9   6   4      396.87      353.08     38.10 o 
  -8   6   4     2645.48     2669.89     48.58 o 
  -7   6   4     7468.32     7526.44     92.52 o 
  -6   6   4     2585.58     2593.13     39.82 o 
  -5   6   4     7845.80     7979.07    120.30 o 
  -4   6   4     4068.76     3849.11     93.40 o 
  -3   6   4      523.13      593.30     26.09 o 
  -2   6   4     2699.97     2654.32     48.82 o 
  -1   6   4     3174.35     3133.07    128.52 o 
   0   6   4       72.81       63.59     12.09 o 
   1   6   4     1881.73     1929.69     57.71 o 
   2   6   4      443.10      451.48     31.74 o 
   3   6   4      133.25      131.31     20.98 o 
   4   6   4     1754.63     1869.05     66.24 o 
   5   6   4      167.95      189.57     61.36 o 
   6   6   4       52.23       55.49     21.17 o 
   7   6   4      240.82      254.23     45.57 o 
 -14   7   4      754.42      778.06     50.11 o 
 -13   7   4     1270.48     1339.53     58.60 o 
 -12   7   4       25.25       37.76     17.16 o 
 -11   7   4     2550.37     2555.93     70.77 o 
 -10   7   4     1982.90     2068.12     59.91 o 
  -9   7   4       13.76       23.80     10.52 o 
  -8   7   4     6894.32     6841.00    109.56 o 
  -7   7   4     4697.48     4756.78     94.20 o 
  -6   7   4      369.73      377.68     22.19 o 
  -5   7   4     5721.16     5601.77     93.81 o 
  -4   7   4     2345.84     2291.51     75.89 o 
  -3   7   4      380.88      432.14     38.31 o 
  -2   7   4     4653.35     4683.20    109.98 o 
  -1   7   4     2413.63     2464.51     75.50 o 
   0   7   4      132.12      134.96     15.98 o 
   1   7   4      479.56      519.76     34.46 o 
   2   7   4        2.42        0.00     13.72 o 
   3   7   4       19.68       10.50     15.49 o 
   4   7   4     1414.56     1453.05     60.22 o 
   5   7   4       12.57       14.11     18.88 o 
   6   7   4      203.66      207.87     45.44 o 
   7   7   4      112.53      109.97     29.74 o 
 -14   8   4     1457.47     1477.37     77.40 o 
 -13   8   4      159.73      248.05     30.23 o 
 -12   8   4      297.18      239.70     32.87 o 
 -11   8   4     2965.45     2899.77     92.01 o 
 -10   8   4      877.72      753.76     47.39 o 
  -9   8   4     1570.51     1538.94     59.95 o 
  -8   8   4     5423.71     5574.97    109.95 o 
  -7   8   4      116.06      100.06     14.89 o 
  -6   8   4     1953.56     2014.61     54.10 o 
  -5   8   4     2115.78     2041.49     65.13 o 
  -4   8   4       42.86       26.73     12.50 o 
  -3   8   4     2406.56     2371.25     61.22 o 
  -2   8   4      569.01      560.57     32.34 o 
  -1   8   4      116.22       67.00     19.10 o 
   0   8   4      569.45      704.51     45.34 o 
   1   8   4     1236.15     1165.02     72.80 o 
   2   8   4      469.87      382.44     47.05 o 
   3   8   4      882.54      960.81    128.16 o 
   4   8   4      220.35      181.56     39.44 o 
   5   8   4       44.22       45.66     31.21 o 
   6   8   4      191.72      140.99     41.61 o 
 -14   9   4     1024.16      991.67     66.93 o 
 -13   9   4       16.33       41.79     24.49 o 
 -12   9   4     3133.35     3092.07    100.59 o 
 -11   9   4     1439.70     1500.73     66.59 o 
 -10   9   4     1660.17     1653.66     72.28 o 
  -9   9   4     2397.10     2549.25     71.05 o 
  -8   9   4      489.11      477.47     28.67 o 
  -7   9   4       68.10       40.83     13.05 o 
  -6   9   4     2859.00     2797.74     69.76 o 
  -5   9   4      102.10       53.99     14.35 o 
  -4   9   4      266.10      267.30     40.58 o 
  -3   9   4      650.40      678.83     43.52 o 
  -2   9   4      652.74      606.75     42.94 o 
  -1   9   4      187.62      122.24     28.32 o 
   0   9   4      796.22      864.88     85.77 o 
   1   9   4      122.97      115.08     32.83 o 
   2   9   4       46.33       67.84     29.60 o 
   3   9   4      411.67      392.35     62.49 o 
   4   9   4        0.01        0.00     27.74 o 
   5   9   4       87.84       82.52     36.54 o 
 -13  10   4      890.88      910.04     62.32 o 
 -12  10   4     1803.58     1693.73     75.44 o 
 -11  10   4      116.77       83.95     23.76 o 
 -10  10   4      378.17      427.95     39.01 o 
  -9  10   4     3160.83     3312.99     96.47 o 
  -8  10   4       78.96       44.71     15.26 o 
  -7  10   4     1156.77     1119.78     46.17 o 
  -6  10   4      736.08      772.25     39.47 o 
  -5  10   4       84.79       87.81     24.62 o 
  -4  10   4     1584.16     1472.61     61.65 o 
  -3  10   4     1003.78      971.49     78.02 o 
  -2  10   4       21.43       21.83     17.47 o 
  -1  10   4     1014.28     1036.76     57.96 o 
   0  10   4      144.21       82.21     30.67 o 
   1  10   4      233.84      290.85     47.43 o 
   2  10   4      132.61      204.04     44.93 o 
   3  10   4       39.95       67.16     36.01 o 
 -13  11   4     1147.28     1110.53     69.73 o 
 -12  11   4     1202.14     1174.02     68.14 o 
 -11  11   4      437.05      488.62     40.83 o 
 -10  11   4     1719.63     1679.04     63.23 o 
  -9  11   4      325.61      291.83     30.52 o 
  -8  11   4      601.44      653.37     36.57 o 
  -7  11   4     1365.35     1306.89     78.22 o 
  -6  11   4      345.61      319.95     35.59 o 
  -5  11   4      761.02      833.92     77.78 o 
  -4  11   4     1732.20     1692.80     70.74 o 
  -3  11   4        1.36        4.71     19.30 o 
  -2  11   4      321.11      330.26     38.90 o 
  -1  11   4      187.87      232.47     64.44 o 
   0  11   4        5.98        0.60     49.37 o 
   1  11   4      155.64      181.61     55.52 o 
   2  11   4       53.98      105.50     76.17 o 
 -12  12   4       39.63       44.46     23.02 o 
 -11  12   4      735.27      768.15     50.85 o 
 -10  12   4      753.36      864.74     51.57 o 
  -9  12   4       83.48       43.07     29.20 o 
  -8  12   4      603.57      593.39     60.18 o 
  -7  12   4      892.23      889.62     57.17 o 
  -6  12   4      137.14      104.91     26.58 o 
  -5  12   4      663.17      711.89     52.85 o 
  -4  12   4       95.80       82.60     27.45 o 
  -3  12   4       57.27       74.82     27.22 o 
  -2  12   4      247.86      307.31     50.89 o 
  -1  12   4       57.32       41.80     33.36 o 
   0  12   4       55.97       34.30     48.21 o 
 -11  13   4      801.35      728.71     61.46 o 
 -10  13   4      438.40      350.46     52.48 o 
  -9  13   4      505.56      528.54     63.51 o 
  -8  13   4      868.99      876.93     61.81 o 
  -7  13   4        2.04        0.00     22.29 o 
  -6  13   4      544.55      564.80     50.54 o 
  -5  13   4      283.80      250.95     38.00 o 
  -4  13   4       22.98        0.00     22.30 o 
  -3  13   4      255.37      212.34     76.08 o 
  -2  13   4      158.68      133.50     43.79 o 
  -8  14   4       16.16       27.61     33.63 o 
  -7  14   4       59.45       49.83     28.12 o 
  -6  14   4      162.37      192.84     40.88 o 
  -5  14   4       48.28       33.96     26.62 o 
   3 -14   5        0.06       27.53     32.92 o 
   4 -14   5      469.28      459.81     98.37 o 
   5 -14   5      467.26      526.33    106.50 o 
   6 -14   5        4.37        1.13     30.08 o 
   0 -13   5       73.11       55.99     47.36 o 
   1 -13   5      348.64      317.02     54.05 o 
   2 -13   5      178.94      120.60     37.56 o 
   3 -13   5       50.55        8.52     28.48 o 
   4 -13   5     1671.21     1661.51     91.44 o 
   5 -13   5      174.00      145.88     58.33 o 
   6 -13   5      293.20      286.55     48.57 o 
   7 -13   5     1257.81     1160.74    280.85 o 
   8 -13   5       54.63       68.53     23.55 o 
   9 -13   5      854.45      837.52     55.13 o 
  -2 -12   5      173.30      116.53     47.67 o 
  -1 -12   5        0.74        0.00     33.48 o 
   0 -12   5      309.51      314.02     62.36 o 
   1 -12   5      289.42      204.50     42.11 o 
   2 -12   5      108.01      109.55     34.46 o 
   3 -12   5      332.18      338.37     37.99 o 
   4 -12   5      703.85      713.16     42.53 o 
   5 -12   5      199.14      118.03     27.42 o 
   6 -12   5     1173.20     1221.22     77.29 o 
   7 -12   5      170.17      159.91     24.47 o 
   8 -12   5      309.35      268.35     29.19 o 
   9 -12   5     1289.85     1383.75     57.30 o 
  10 -12   5      275.39      191.82     34.65 o 
  -4 -11   5       14.71       34.73     29.33 o 
  -3 -11   5      349.55      392.20     53.25 o 
  -2 -11   5      153.65      176.13     37.74 o 
  -1 -11   5      223.97      252.21     39.57 o 
   0 -11   5      645.41      702.24    113.72 o 
   1 -11   5       94.15       65.04     26.80 o 
   2 -11   5     1205.53     1235.08     60.31 o 
   3 -11   5     2815.73     2781.57     74.98 o 
   4 -11   5       64.23       29.64     15.66 o 
   5 -11   5     1392.60     1437.91     93.30 o 
   6 -11   5      820.16      801.65     52.73 o 
   7 -11   5        0.09       19.08     16.07 o 
   8 -11   5     2230.48     2283.06     74.76 o 
   9 -11   5     1604.51     1636.14     66.81 o 
  10 -11   5      137.31      106.25     26.30 o 
  11 -11   5     1148.27     1083.26     61.15 o 
  -5 -10   5       16.98       17.77     24.07 o 
  -4 -10   5      297.79      319.70     36.71 o 
  -3 -10   5      512.61      481.88    114.42 o 
  -2 -10   5       37.37       23.65     21.78 o 
  -1 -10   5     1052.57     1214.60     90.58 o 
   0 -10   5      306.79      252.48     37.49 o 
   1 -10   5     1129.92     1041.37    179.90 o 
   2 -10   5      921.37     1042.46     39.39 o 
   3 -10   5      425.85      420.26     27.22 o 
   4 -10   5     1464.99     1348.24     43.95 o 
   5 -10   5     2864.51     2827.64     67.71 o 
   6 -10   5      532.92      542.81     32.77 o 
   7 -10   5     2384.75     2312.39     71.51 o 
   8 -10   5     3890.99     3862.36    121.91 o 
   9 -10   5       77.59       45.91     20.11 o 
  10 -10   5     1193.03     1182.94     59.06 o 
  11 -10   5     1182.95     1239.51     62.32 o 
  -6  -9   5       46.21        0.32     18.51 o 
  -5  -9   5      151.77      117.84     22.68 o 
  -4  -9   5      646.53      682.46     49.39 o 
  -3  -9   5       23.50       22.94     15.54 o 
  -2  -9   5     1004.02     1023.96     43.47 o 
  -1  -9   5     1062.85     1135.84     42.01 o 
   0  -9   5        0.25        2.44     12.35 o 
   1  -9   5     3253.02     3322.27     67.27 o 
   2  -9   5     2913.53     2946.51     58.75 o 
   3  -9   5        0.82        0.00     10.90 o 
   4  -9   5     7527.87     7658.98    135.83 o 
   5  -9   5     2319.78     2394.18     90.23 o 
   6  -9   5       39.19       20.45     14.34 o 
   7  -9   5     2390.30     2443.30     71.26 o 
   8  -9   5     2403.50     2306.45    119.39 o 
   9  -9   5       52.49       55.60     18.82 o 
  10  -9   5     2130.13     2191.98     72.52 o 
  11  -9   5      622.17      510.75     42.11 o 
  12  -9   5      340.25      308.26     36.99 o 
  -7  -8   5      165.36      153.08     25.83 o 
  -6  -8   5       19.32       13.21     16.38 o 
  -5  -8   5      374.40      392.08     45.82 o 
  -4  -8   5      829.65      794.67     54.88 o 
  -3  -8   5      118.21      123.52     19.34 o 
  -2  -8   5     2243.08     2289.47     60.16 o 
  -1  -8   5      389.26      406.74     24.83 o 
   0  -8   5      631.20      629.07     28.40 o 
   1  -8   5     2545.22     2610.06     55.33 o 
   2  -8   5      394.89      405.03     21.83 o 
   3  -8   5     2712.28     2785.55     49.83 o 
   4  -8   5     4240.22     4472.24     68.37 o 
   5  -8   5      981.49      899.34     46.40 o 
   6  -8   5     1189.24     1212.07     39.90 o 
   7  -8   5     4441.45     4526.89     87.82 o 
   8  -8   5       25.79       27.77     12.61 o 
   9  -8   5     2530.34     2429.06     63.33 o 
  10  -8   5     1745.50     1606.18     51.54 o 
  11  -8   5       25.22       13.44     15.65 o 
  12  -8   5      873.55      799.56     52.18 o 
  -8  -7   5      284.80      237.23     29.40 o 
  -7  -7   5       33.75       27.69     17.77 o 
  -6  -7   5      591.72      604.64     37.94 o 
  -5  -7   5      635.71      658.67     37.12 o 
  -4  -7   5      122.72      109.46     17.78 o 
  -3  -7   5     1385.29     1382.35     43.94 o 
  -2  -7   5      880.61      816.45     31.33 o 
  -1  -7   5      141.94      161.28     17.28 o 
   0  -7   5     4216.95     4025.68     78.66 o 
   1  -7   5     1530.43     1482.36     37.81 o 
   2  -7   5       13.59       33.09      9.07 o 
   3  -7   5     6625.53     6447.29     86.83 o 
   4  -7   5     2062.59     1997.90     41.99 o 
   5  -7   5      130.36      130.60     15.87 o 
   6  -7   5     3849.52     3773.64     74.69 o 
   7  -7   5     1708.64     1553.24     44.58 o 
   8  -7   5      859.55      863.20     36.69 o 
   9  -7   5     3997.80     4029.11     83.82 o 
  10  -7   5      627.91      578.02     34.29 o 
  11  -7   5      505.04      504.95     34.02 o 
  12  -7   5     1121.03     1083.00     73.26 o 
  -9  -6   5      434.06      382.95     35.85 o 
  -8  -6   5      191.42      187.31     25.26 o 
  -7  -6   5      410.41      477.40     56.36 o 
  -6  -6   5     1209.80     1211.93     41.51 o 
  -5  -6   5      601.78      617.97     42.47 o 
  -4  -6   5      790.45      777.68     31.07 o 
  -3  -6   5     4814.14     4854.40     89.01 o 
  -2  -6   5      448.58      452.76     28.28 o 
  -1  -6   5     1454.63     1501.16     32.84 o 
   0  -6   5     5118.93     4979.64     73.57 o 
   1  -6   5       13.31        6.68      8.02 o 
   2  -6   5     7190.24     7165.20     91.88 o 
   3  -6   5     7743.46     7861.16    107.74 o 
   4  -6   5      956.92     1061.03     27.71 o 
   5  -6   5     2831.89     2870.74     59.79 o 
   6  -6   5     5291.32     5465.27     94.93 o 
   7  -6   5        4.05        0.00      9.61 o 
   8  -6   5     3210.38     3103.40     67.97 o 
   9  -6   5     2432.32     2296.70     58.95 o 
  10  -6   5       95.58       60.32     16.69 o 
  11  -6   5     1556.94     1670.90     80.75 o 
  12  -6   5      438.77      415.31     33.31 o 
 -10  -5   5      233.85      200.95     34.73 o 
  -9  -5   5      295.44      286.20     52.27 o 
  -8  -5   5       53.74       40.17     16.39 o 
  -7  -5   5     1090.65     1127.25     41.25 o 
  -6  -5   5     1535.49     1535.69     43.35 o 
  -5  -5   5       28.82       14.77     11.41 o 
  -4  -5   5     2359.03     2307.71     50.15 o 
  -3  -5   5     2467.26     2467.08     50.46 o 
  -2  -5   5      385.74      390.54     16.86 o 
  -1  -5   5     9130.44     8925.12    161.73 o 
   0  -5   5     4566.96     4459.80     65.83 o 
   1  -5   5      218.48      221.83     16.15 o 
   2  -5   5     9487.80     9556.65    124.09 o 
   3  -5   5     6768.13     7129.30     97.25 o 
   4  -5   5     2299.88     2158.87     46.71 o 
   5  -5   5     6078.83     6065.16     99.11 o 
   6  -5   5      914.96      886.69     31.53 o 
   7  -5   5     1644.77     1723.62     45.56 o 
   8  -5   5     3923.36     3764.19     76.45 o 
   9  -5   5       99.20       82.62     15.44 o 
  10  -5   5      694.96      681.13     36.35 o 
  11  -5   5      587.77      611.32     37.05 o 
  12  -5   5        0.35        0.00     15.77 o 
 -11  -4   5       10.84        0.00     25.49 o 
 -10  -4   5      420.20      442.56     35.77 o 
  -9  -4   5      323.79      304.23     28.90 o 
  -8  -4   5      238.08      240.06     24.69 o 
  -7  -4   5     2132.53     2203.92     59.43 o 
  -6  -4   5      662.96      654.47     29.24 o 
  -5  -4   5      789.29      812.46     29.56 o 
  -4  -4   5     3823.88     3689.87     65.74 o 
  -3  -4   5      154.07      171.54     13.91 o 
  -2  -4   5     4135.57     4142.93     74.20 o 
  -1  -4   5    12836.87    12770.97    154.16 o 
   0  -4   5     1602.22     1664.97     31.91 o 
   1  -4   5     6946.74     6993.11     93.64 o 
   2  -4   5     6867.75     6611.30     89.50 o 
   3  -4   5     4658.93     4986.24     71.76 o 
   4  -4   5     6768.06     6807.52     92.47 o 
   5  -4   5     5059.89     5093.96     85.62 o 
   6  -4   5      414.42      412.24     23.23 o 
   7  -4   5     4659.22     4470.17     90.74 o 
   8  -4   5      712.30      628.79     35.23 o 
   9  -4   5      871.38      812.12     46.35 o 
  10  -4   5     1234.90     1248.06     60.56 o 
  11  -4   5      141.56      119.11     20.49 o 
  12  -4   5      184.55      182.74     25.22 o 
 -11  -3   5      208.97      260.55     35.18 o 
 -10  -3   5      456.03      476.78     35.06 o 
  -9  -3   5      147.18      135.98     20.50 o 
  -8  -3   5     1431.07     1483.15     48.15 o 
  -7  -3   5      915.79      873.84     36.66 o 
  -6  -3   5      503.93      533.64     29.07 o 
  -5  -3   5     6559.38     6270.58     97.77 o 
  -4  -3   5     4261.19     4264.46     70.63 o 
  -3  -3   5     2486.01     2486.44     46.19 o 
  -2  -3   5    14710.75    14839.45    174.64 o 
  -1  -3   5     8177.87     8658.21    156.02 o 
   0  -3   5      298.26      266.13     16.48 o 
   1  -3   5     8127.04     8149.29    104.53 o 
   2  -3   5     1984.44     1942.73     34.98 o 
   3  -3   5     8862.17     8908.17    113.80 o 
   4  -3   5     4951.83     4725.07     76.84 o 
   5  -3   5      575.51      624.54     25.52 o 
   6  -3   5     5379.00     5368.25     91.10 o 
   7  -3   5     1140.37     1114.49     35.69 o 
   8  -3   5      140.24      134.97     19.13 o 
   9  -3   5     1369.54     1332.93     51.77 o 
  10  -3   5     2047.71     2012.37     56.88 o 
  11  -3   5       51.76       35.82     16.11 o 
  12  -3   5      750.25      727.43     48.74 o 
 -12  -2   5      198.55      228.85     34.64 o 
 -11  -2   5      484.66      447.79     41.50 o 
 -10  -2   5      106.57      116.38     26.61 o 
  -9  -2   5     1128.34     1019.23     61.59 o 
  -8  -2   5     1907.70     1739.45     50.54 o 
  -7  -2   5      113.01      113.82     15.61 o 
  -6  -2   5     2367.37     2416.37     55.80 o 
  -5  -2   5     3497.85     3464.33     61.22 o 
  -4  -2   5      482.90      505.16     26.06 o 
  -3  -2   5     2882.38     2856.39     50.89 o 
  -2  -2   5     9375.17     9378.05    127.22 o 
  -1  -2   5      101.24      107.14     10.02 o 
   0  -2   5     2697.51     2709.85     53.88 o 
   1  -2   5     6142.06     5941.06     86.00 o 
   2  -2   5     1077.99     1033.15     23.67 o 
   3  -2   5    21712.52    20833.70    322.22 o 
   4  -2   5      796.75      741.49     20.71 o 
   5  -2   5     1637.69     1633.73     33.44 o 
   6  -2   5     5393.89     5359.76     91.17 o 
   7  -2   5      968.70      975.37     40.99 o 
   8  -2   5     3009.93     2937.53     64.98 o 
   9  -2   5     2728.75     2707.48     64.66 o 
  10  -2   5      186.64      214.06     23.76 o 
  11  -2   5      151.97      155.15     33.73 o 
 -12  -1   5      619.30      673.21     60.14 o 
 -11  -1   5      628.74      621.08     46.58 o 
 -10  -1   5      242.39      220.75     30.79 o 
  -9  -1   5     3223.75     3367.89     76.79 o 
  -8  -1   5     1209.19     1180.60     39.60 o 
  -7  -1   5     2308.81     2461.66     60.91 o 
  -6  -1   5    13458.95    13316.66    178.66 o 
  -5  -1   5     1356.52     1271.76     27.73 o 
  -4  -1   5    12612.48    12415.86    163.35 o 
  -3  -1   5     6816.35     7054.37    181.17 o 
  -2  -1   5     1379.51     1344.33     38.88 o 
  -1  -1   5      877.38      884.58     25.72 o 
   0  -1   5     9778.59     9680.75    170.97 o 
   1  -1   5        4.93       10.80      5.90 o 
   2  -1   5     6271.04     6326.35     91.80 o 
   3  -1   5      844.12      779.39     20.51 o 
   4  -1   5        9.60       17.43      6.37 o 
   5  -1   5     6254.59     6367.95     89.12 o 
   6  -1   5     1985.17     1926.31     46.34 o 
   7  -1   5       10.30        8.37      9.46 o 
   8  -1   5      867.00      855.53     36.24 o 
   9  -1   5     1169.57     1189.17     44.15 o 
  10  -1   5       36.84        0.00     17.08 o 
  11  -1   5      384.36      424.26     52.51 o 
 -13   0   5      561.47      536.17     66.08 o 
 -12   0   5      961.45     1007.32     83.79 o 
 -11   0   5      258.62      247.38     30.03 o 
 -10   0   5     2207.42     2218.59     93.13 o 
  -9   0   5     2958.78     2903.89     74.78 o 
  -8   0   5       16.32       26.12     10.78 o 
  -7   0   5     4367.29     4211.83     71.10 o 
  -6   0   5      559.76      551.58     21.98 o 
  -5   0   5       77.02       47.08     10.46 o 
  -4   0   5     4182.60     4074.59     58.04 o 
  -3   0   5     5506.18     5855.36     71.00 o 
  -2   0   5     2239.18     2351.35     47.32 o 
  -1   0   5     4940.81     5135.80     98.96 o 
   0   0   5       95.69      148.67     12.02 o 
   1   0   5     9082.64     9274.67    126.53 o 
   2   0   5    14167.67    13613.12    178.89 o 
   3   0   5      119.69       81.80      8.54 o 
   4   0   5      933.54      806.82     22.56 o 
   5   0   5     6159.31     6392.10     92.45 o 
   6   0   5      249.30      255.74     22.84 o 
   7   0   5     1192.59     1153.57     38.02 o 
   8   0   5     1115.42     1118.34     44.07 o 
   9   0   5        3.14        2.07     16.40 o 
  10   0   5      511.03      457.69     75.57 o 
  11   0   5      214.76      252.33     37.13 o 
 -13   1   5     1172.84     1158.62    120.60 o 
 -12   1   5      384.21      388.67     45.23 o 
 -11   1   5       91.82       86.83     23.68 o 
 -10   1   5     2474.97     2617.15     87.75 o 
  -9   1   5      145.43      166.48     23.06 o 
  -8   1   5     1454.35     1378.01     35.63 o 
  -7   1   5     7431.81     7413.79    109.68 o 
  -6   1   5      222.92      252.08     14.11 o 
  -5   1   5    15067.21    15260.22    180.30 o 
  -4   1   5    14061.10    14032.47    153.19 o 
  -3   1   5     1237.86     1310.70     25.42 o 
  -2   1   5    16015.93    16138.99    230.46 o 
  -1   1   5    12416.50    11897.00    199.89 o 
   0   1   5      818.39      812.98     29.84 o 
   1   1   5    12502.52    12514.25    183.45 o 
   2   1   5    10168.05    10295.22    141.01 o 
   3   1   5     1015.39     1019.09     25.03 o 
   4   1   5     3944.18     3886.47     61.57 o 
   5   1   5     2190.07     2138.71     47.41 o 
   6   1   5      288.27      269.57     19.30 o 
   7   1   5     2045.49     2028.39     58.02 o 
   8   1   5      351.94      388.55     58.47 o 
   9   1   5      208.49      256.65     32.89 o 
  10   1   5      538.12      601.67     50.60 o 
 -14   2   5      568.69      424.02     44.62 o 
 -13   2   5     1051.26      988.28     87.14 o 
 -12   2   5        7.16        0.00     16.54 o 
 -11   2   5     2122.76     2230.77     73.76 o 
 -10   2   5     2166.23     2233.49     58.10 o 
  -9   2   5      206.20      208.76     17.14 o 
  -8   2   5     4379.61     4378.20     88.85 o 
  -7   2   5     1536.14     1494.85     35.42 o 
  -6   2   5     5726.21     5843.93     74.61 o 
  -5   2   5    11777.71    11524.32    145.02 o 
  -4   2   5     1553.84     1494.90     29.48 o 
  -3   2   5     1665.18     1667.75     34.11 o 
  -2   2   5    13942.60    13880.52    230.52 o 
  -1   2   5     5197.21     5297.91    101.38 o 
   0   2   5     1959.32     1897.36     48.85 o 
   1   2   5     5906.44     5672.14     94.02 o 
   2   2   5     1348.76     1272.88     34.42 o 
   3   2   5      579.17      541.90     23.69 o 
   4   2   5     5771.43     5700.75     92.21 o 
   5   2   5      257.11      238.91     17.91 o 
   6   2   5     1313.83     1364.38     36.54 o 
   7   2   5      911.12      936.12     43.77 o 
   8   2   5       11.88        2.78     15.25 o 
   9   2   5      670.78      686.28     51.87 o 
  10   2   5      248.97      178.46     32.94 o 
 -14   3   5     1153.53     1162.73     66.06 o 
 -13   3   5       56.62      106.94     25.92 o 
 -12   3   5      161.78      197.50     28.71 o 
 -11   3   5     1364.60     1442.62     62.02 o 
 -10   3   5       19.76       24.10     11.05 o 
  -9   3   5     1699.02     1654.26     40.82 o 
  -8   3   5     3534.39     3636.25     60.02 o 
  -7   3   5       12.69       14.15      6.02 o 
  -6   3   5     2877.28     2816.02     54.67 o 
  -5   3   5    11377.34    11633.29    130.87 o 
  -4   3   5      700.98      787.54     20.12 o 
  -3   3   5    11672.15    11795.35    175.74 o 
  -2   3   5    10287.67    10126.51    154.62 o 
  -1   3   5      967.90      971.73     30.99 o 
   0   3   5     4600.17     4665.04    138.13 o 
   1   3   5     4777.69     4948.35     85.90 o 
   2   3   5     1064.23     1048.11     31.92 o 
   3   3   5     3343.49     3494.74     64.36 o 
   4   3   5     1884.14     1887.24     40.90 o 
   5   3   5      441.65      433.60     22.58 o 
   6   3   5     1689.85     1697.33     46.72 o 
   7   3   5       23.20       35.64     15.69 o 
   8   3   5      538.99      548.74     39.27 o 
   9   3   5      311.06      321.45     33.68 o 
 -14   4   5      606.38      563.01     73.11 o 
 -13   4   5      128.25       64.55     23.35 o 
 -12   4   5     1493.88     1666.75    152.51 o 
 -11   4   5     2208.18     2207.22     55.59 o 
 -10   4   5     1198.15     1253.93     56.33 o 
  -9   4   5     3452.85     3542.49     61.12 o 
  -8   4   5     1332.21     1422.94     30.56 o 
  -7   4   5     3744.89     3811.65     55.23 o 
  -6   4   5     8339.86     8675.98    102.90 o 
  -5   4   5       58.57       74.91      7.30 o 
  -4   4   5     9303.36     9158.00    130.78 o 
  -3   4   5     6924.63     6686.22    126.85 o 
  -2   4   5     1669.96     1640.35     65.18 o 
  -1   4   5     3515.00     3463.08     67.60 o 
   0   4   5     4864.41     5036.95    103.49 o 
   1   4   5        0.52        0.00      7.57 o 
   2   4   5     1851.45     1850.62     46.24 o 
   3   4   5     2433.73     2566.93     48.74 o 
   4   4   5       46.38       51.24     16.51 o 
   5   4   5      741.62      710.25     53.55 o 
   6   4   5      281.34      262.99     25.89 o 
   7   4   5       12.19        4.98     15.79 o 
   8   4   5      503.68      546.06     53.47 o 
   9   4   5      143.04      124.76     41.10 o 
 -14   5   5       64.98       49.93     25.73 o 
 -13   5   5     1479.26     1546.46     65.43 o 
 -12   5   5     2603.64     2726.26     78.75 o 
 -11   5   5       45.04       15.43     13.07 o 
 -10   5   5     2597.23     2625.02     58.45 o 
  -9   5   5     2438.05     2490.39     44.68 o 
  -8   5   5      434.57      429.20     17.98 o 
  -7   5   5     6566.36     6479.03     82.67 o 
  -6   5   5     3576.28     3557.00     50.44 o 
  -5   5   5        3.92        0.00      5.27 o 
  -4   5   5    14057.09    14188.14    211.12 o 
  -3   5   5     6834.19     6908.95    113.96 o 
  -2   5   5      766.08      695.62     25.69 o 
  -1   5   5     5322.33     5459.52     97.39 o 
   0   5   5     1339.40     1277.00     43.38 o 
   1   5   5     1453.60     1347.95     46.52 o 
   2   5   5     1669.68     1682.64     54.73 o 
   3   5   5      456.94      436.36     39.78 o 
   4   5   5       69.44       46.05     15.46 o 
   5   5   5      431.45      435.85     31.09 o 
   6   5   5        1.12        0.60     14.50 o 
   7   5   5      147.72      103.97     47.65 o 
   8   5   5       98.16      129.08     39.71 o 
 -14   6   5      284.89      274.86     38.51 o 
 -13   6   5     1709.94     1795.50     78.29 o 
 -12   6   5     2263.16     2236.35     67.85 o 
 -11   6   5      271.26      189.47     22.66 o 
 -10   6   5     2018.94     2015.38     58.30 o 
  -9   6   5      467.16      524.53     28.08 o 
  -8   6   5     2738.14     2688.46     51.51 o 
  -7   6   5     8511.78     8357.55    151.80 o 
  -6   6   5      633.15      625.68     28.37 o 
  -5   6   5     7717.50     7961.79    121.07 o 
  -4   6   5     9536.26     9640.30    214.78 o 
  -3   6   5        1.98        0.00      7.45 o 
  -2   6   5     5654.35     5714.34    101.00 o 
  -1   6   5     3255.98     3164.04     94.26 o 
   0   6   5      248.64      247.81     20.27 o 
   1   6   5     1816.71     1749.29     56.43 o 
   2   6   5      320.86      342.34     29.84 o 
   3   6   5        6.86        2.44     13.45 o 
   4   6   5      101.37      136.94     23.67 o 
   5   6   5       36.83       44.29     19.00 o 
   6   6   5      107.57       98.77     25.12 o 
   7   6   5      238.09      300.22     53.60 o 
 -14   7   5     1392.82     1256.25     60.06 o 
 -13   7   5     1262.93     1362.78     57.89 o 
 -12   7   5       16.38       26.61     17.03 o 
 -11   7   5     3534.08     3511.94    101.20 o 
 -10   7   5      843.86      886.76     61.10 o 
  -9   7   5      834.88      862.63     39.09 o 
  -8   7   5     7187.36     7340.11    133.17 o 
  -7   7   5     3581.11     3508.42     69.48 o 
  -6   7   5      365.12      360.26     23.02 o 
  -5   7   5     5176.08     5288.17    110.35 o 
  -4   7   5      599.04      594.12     28.52 o 
  -3   7   5      957.25      972.47     86.85 o 
  -2   7   5     2842.35     2704.86    108.27 o 
  -1   7   5      181.20      144.58     23.58 o 
   0   7   5       77.33       45.53     17.91 o 
   1   7   5      222.65      216.66     25.83 o 
   2   7   5      195.55      186.73     25.18 o 
   3   7   5      250.39      258.31     32.21 o 
   4   7   5      277.55      297.31     32.81 o 
   5   7   5        5.66       22.88     20.46 o 
   6   7   5      129.78      128.68     29.74 o 
 -14   8   5     1322.67     1459.46     76.52 o 
 -13   8   5      285.48      210.32     33.83 o 
 -12   8   5      343.84      338.99     47.09 o 
 -11   8   5     2429.10     2389.33     81.86 o 
 -10   8   5      378.42      399.07     44.84 o 
  -9   8   5     1814.53     1793.16     55.25 o 
  -8   8   5     2965.28     3001.86     66.14 o 
  -7   8   5       40.60       29.48     11.46 o 
  -6   8   5     1211.32     1254.94     58.18 o 
  -5   8   5     2586.03     2697.01     65.69 o 
  -4   8   5      290.70      295.55     29.78 o 
  -3   8   5     1664.53     1604.49     81.93 o 
  -2   8   5     1536.36     1407.66     57.28 o 
  -1   8   5       93.26       64.68     19.59 o 
   0   8   5     1675.44     1744.25    122.66 o 
   1   8   5       14.50       34.53     45.18 o 
   2   8   5      295.55      236.18     47.39 o 
   3   8   5      305.15      352.67     48.18 o 
   4   8   5       93.08       78.09     37.46 o 
   5   8   5       41.79        0.00     26.64 o 
 -14   9   5      874.38      845.19     62.81 o 
 -13   9   5      188.11      222.40     34.50 o 
 -12   9   5     3611.37     3569.82    109.71 o 
 -11   9   5      219.52      235.23     31.89 o 
 -10   9   5      845.77      836.10     51.12 o 
  -9   9   5     2433.11     2496.78     62.14 o 
  -8   9   5      593.40      543.65     31.07 o 
  -7   9   5      802.10      857.69     35.75 o 
  -6   9   5     1220.09     1244.42    116.02 o 
  -5   9   5       74.63       53.40     20.67 o 
  -4   9   5      909.43      783.66     46.95 o 
  -3   9   5     1235.02     1173.93     77.14 o 
  -2   9   5       52.23       40.64     19.72 o 
  -1   9   5      401.69      423.97     83.09 o 
   0   9   5      569.82      558.23     57.31 o 
   1   9   5       89.95       59.03     31.02 o 
   2   9   5      291.65      360.29     53.94 o 
   3   9   5      383.80      488.45     58.49 o 
   4   9   5        0.81        0.00     28.21 o 
 -13  10   5      656.76      604.59     53.74 o 
 -12  10   5     2461.28     2436.25     90.12 o 
 -11  10   5        2.49        5.63     17.00 o 
 -10  10   5      989.46     1052.21     62.96 o 
  -9  10   5      547.60      516.84     32.51 o 
  -8  10   5       76.28       58.83     18.27 o 
  -7  10   5      540.40      503.55     41.46 o 
  -6  10   5      480.70      475.12     40.56 o 
  -5  10   5      118.78       94.36     22.50 o 
  -4  10   5      791.34      792.54     56.21 o 
  -3  10   5      515.46      529.32     43.96 o 
  -2  10   5      110.17       92.74     24.26 o 
  -1  10   5      893.20      905.22     57.80 o 
   0  10   5      107.12       95.65     60.22 o 
   1  10   5       93.06      114.02     50.16 o 
   2  10   5      104.58      153.00     41.40 o 
   3  10   5       11.30        0.00     26.98 o 
 -13  11   5     1428.42     1416.65    100.30 o 
 -12  11   5      390.88      362.21     50.88 o 
 -11  11   5      440.10      476.36     48.91 o 
 -10  11   5      738.21      784.09    112.01 o 
  -9  11   5       70.65       19.03     24.76 o 
  -8  11   5      793.18      760.87     71.26 o 
  -7  11   5     1446.92     1549.91     69.28 o 
  -6  11   5       25.20        2.73     18.95 o 
  -5  11   5     1474.62     1573.55     87.12 o 
  -4  11   5      730.76      745.95     84.55 o 
  -3  11   5        1.96        0.51     20.88 o 
  -2  11   5      840.00      834.58     57.08 o 
  -1  11   5      210.04      178.87     80.71 o 
   0  11   5       14.28       15.98     27.74 o 
   1  11   5      119.35       54.61     35.78 o 
 -12  12   5       66.57       73.29     29.95 o 
 -11  12   5      516.62      542.01     53.02 o 
 -10  12   5      405.59      390.75     45.16 o 
  -9  12   5      220.63      144.67     37.62 o 
  -8  12   5     1228.03     1203.73     66.12 o 
  -7  12   5      373.60      387.30     41.94 o 
  -6  12   5       77.13       60.73     25.37 o 
  -5  12   5      696.54      613.94     91.23 o 
  -4  12   5       58.86       27.40     22.97 o 
  -3  12   5       85.65       54.85     27.19 o 
  -2  12   5      363.12      342.71     54.72 o 
  -1  12   5       31.25       22.41     31.58 o 
   0  12   5       25.54       30.82     32.33 o 
 -10  13   5       79.64       54.26     39.95 o 
  -9  13   5      544.83      464.19     61.93 o 
  -8  13   5      830.34      843.45     61.29 o 
  -7  13   5        5.74       10.95     24.32 o 
  -6  13   5      494.04      476.44     46.93 o 
  -5  13   5      151.97      140.93     32.75 o 
  -4  13   5       34.18       33.82     28.39 o 
  -3  13   5      212.53      181.51     44.50 o 
   0 -13   6       52.94       58.45     43.57 o 
   1 -13   6      440.75      514.42    111.48 o 
   2 -13   6      103.69      143.70     38.75 o 
   3 -13   6      219.13      227.29     45.26 o 
   4 -13   6     1007.20     1209.36    141.31 o 
   5 -13   6        0.80        0.00     26.65 o 
   6 -13   6      529.36      529.62     63.29 o 
   7 -13   6     1003.26     1114.90     70.48 o 
   8 -13   6        7.87        9.25     25.11 o 
  -2 -12   6      186.77      232.43     61.98 o 
  -1 -12   6       29.60        0.00     26.10 o 
   0 -12   6      253.51      311.90     44.96 o 
   1 -12   6      123.21      137.91     31.50 o 
   2 -12   6       13.24        0.00     20.98 o 
   3 -12   6      851.51      917.52     56.91 o 
   4 -12   6      369.98      288.45     37.31 o 
   5 -12   6      624.94      585.48     49.88 o 
   6 -12   6     1173.02     1093.60     93.59 o 
   7 -12   6      368.20      344.68     42.76 o 
   8 -12   6      491.32      491.38     51.01 o 
   9 -12   6     1700.40     1664.34     80.54 o 
  -4 -11   6      137.90      103.24     86.20 o 
  -3 -11   6      260.41      286.89     44.60 o 
  -2 -11   6       35.55       14.46     26.98 o 
  -1 -11   6      234.15      198.03     38.14 o 
   0 -11   6     1183.58     1164.08     71.51 o 
   1 -11   6       30.45        3.52     23.11 o 
   2 -11   6     1857.17     1853.61     92.00 o 
   3 -11   6      946.58      911.26     45.69 o 
   4 -11   6      279.86      210.80     31.80 o 
   5 -11   6     1042.74     1075.00     66.89 o 
   6 -11   6     1346.04     1375.90     59.19 o 
   7 -11   6      145.15      136.81     36.67 o 
   8 -11   6     1762.27     1716.49     68.56 o 
   9 -11   6      737.75      784.95     50.70 o 
  10 -11   6      142.90      144.29     28.58 o 
  -5 -10   6        1.12        0.00     21.54 o 
  -4 -10   6      328.11      287.42     37.93 o 
  -3 -10   6      698.88      761.25     50.85 o 
  -2 -10   6        4.25       26.86     20.11 o 
  -1 -10   6     1323.22     1290.27     72.55 o 
   0 -10   6      294.35      353.56     43.10 o 
   1 -10   6      211.22      117.27     41.30 o 
   2 -10   6     1206.62     1325.63     50.02 o 
   3 -10   6      735.78      774.33     40.09 o 
   4 -10   6     1674.69     1629.37     53.99 o 
   5 -10   6     1971.27     1994.90     63.71 o 
   6 -10   6       23.44       37.64     15.05 o 
   7 -10   6     1983.41     2107.85     69.01 o 
   8 -10   6     2041.68     2124.73     71.31 o 
   9 -10   6       15.94       16.82     19.00 o 
  10 -10   6     1092.96     1123.69     58.90 o 
  11 -10   6      847.33      886.56     55.94 o 
  -6  -9   6       46.53       57.71     21.94 o 
  -5  -9   6      228.24      236.44     29.04 o 
  -4  -9   6      735.75      801.21     43.44 o 
  -3  -9   6       18.94       33.41     16.68 o 
  -2  -9   6      834.64      795.58     52.21 o 
  -1  -9   6      560.13      624.57     45.14 o 
   0  -9   6       50.88       47.65     15.54 o 
   1  -9   6     1431.88     1486.08     47.23 o 
   2  -9   6      978.42      991.74     37.25 o 
   3  -9   6     1226.89     1252.67     41.23 o 
   4  -9   6     4791.03     4932.40     91.35 o 
   5  -9   6      740.98      738.39     31.50 o 
   6  -9   6      664.84      673.07     39.79 o 
   7  -9   6     5231.35     5128.27    114.82 o 
   8  -9   6     1011.22     1026.42     51.50 o 
   9  -9   6     1299.45     1216.54     56.56 o 
  10  -9   6     1519.63     1467.90     64.21 o 
  11  -9   6       81.09       78.79     24.76 o 
  -7  -8   6      127.87       94.19     23.55 o 
  -6  -8   6       61.25       23.97     16.90 o 
  -5  -8   6      956.85     1077.92     49.07 o 
  -4  -8   6      153.74      141.08     21.82 o 
  -3  -8   6      308.88      276.49     28.82 o 
  -2  -8   6      894.84      909.88     50.46 o 
  -1  -8   6      241.40      234.39     23.40 o 
   0  -8   6     1499.09     1511.03     47.48 o 
   1  -8   6     5275.57     5225.53    100.50 o 
   2  -8   6      117.42      115.41     15.94 o 
   3  -8   6     3899.01     3890.29     66.70 o 
   4  -8   6     4484.49     4307.98     77.56 o 
   5  -8   6      305.83      295.11     23.86 o 
   6  -8   6     3271.96     3102.33     68.90 o 
   7  -8   6     1693.36     1734.85     50.50 o 
   8  -8   6       54.15       38.72     14.32 o 
   9  -8   6     1375.41     1455.62     81.55 o 
  10  -8   6     1273.15     1249.53     49.30 o 
  11  -8   6       86.42       74.73     19.77 o 
  12  -8   6      835.43      812.67     45.88 o 
  -8  -7   6      275.99      256.21     30.42 o 
  -7  -7   6       37.21       27.00     17.97 o 
  -6  -7   6      667.57      656.24     39.89 o 
  -5  -7   6      353.71      345.75     29.78 o 
  -4  -7   6        0.78        0.00     11.25 o 
  -3  -7   6     1745.04     1723.61     52.18 o 
  -2  -7   6     2405.99     2475.24     62.33 o 
  -1  -7   6      572.34      620.39     31.99 o 
   0  -7   6     2939.53     3050.86     60.57 o 
   1  -7   6     1895.50     1935.79     45.11 o 
   2  -7   6       80.23       60.77     11.05 o 
   3  -7   6     4671.49     4716.58     69.70 o 
   4  -7   6      509.46      528.76     23.14 o 
   5  -7   6      889.88      866.37     34.13 o 
   6  -7   6     4485.23     4478.00     85.99 o 
   7  -7   6      775.08      806.69     37.96 o 
   8  -7   6     2221.67     2174.23     57.31 o 
   9  -7   6     3193.09     3190.75     73.88 o 
  10  -7   6       98.80       60.54     17.48 o 
  11  -7   6      982.69      982.78     46.72 o 
  12  -7   6     1247.33     1425.46     56.98 o 
  -9  -6   6      392.13      421.94     37.42 o 
  -8  -6   6       28.31        1.32     16.65 o 
  -7  -6   6      358.08      321.07     29.71 o 
  -6  -6   6     1452.44     1379.30     49.70 o 
  -5  -6   6       60.29       48.70     14.79 o 
  -4  -6   6     2571.62     2520.21     64.08 o 
  -3  -6   6     3076.63     3072.16     70.43 o 
  -2  -6   6       31.06       26.61     11.29 o 
  -1  -6   6     1541.49     1493.94     37.35 o 
   0  -6   6     2236.61     2362.28     44.76 o 
   1  -6   6        2.46        9.13      8.00 o 
   2  -6   6     3489.96     3487.10     54.15 o 
   3  -6   6     2378.68     2260.58     53.08 o 
   4  -6   6        2.08        3.07      7.42 o 
   5  -6   6     2352.07     2233.38     52.99 o 
   6  -6   6     1325.02     1261.51     39.13 o 
   7  -6   6      550.77      504.47     28.98 o 
   8  -6   6     2857.06     2845.12     66.27 o 
   9  -6   6     1162.78     1128.78     48.13 o 
  10  -6   6      399.70      412.17     30.66 o 
  11  -6   6     1296.61     1305.41     52.22 o 
  12  -6   6      442.08      489.76     37.40 o 
 -10  -5   6      261.07      213.94     29.71 o 
  -9  -5   6      237.38      192.88     26.44 o 
  -8  -5   6      255.91      265.41     31.55 o 
  -7  -5   6     2278.23     2340.22     65.86 o 
  -6  -5   6     1567.51     1477.80     48.74 o 
  -5  -5   6      402.34      361.93     36.16 o 
  -4  -5   6     3604.09     3618.39     77.78 o 
  -3  -5   6     3274.35     3218.95     70.20 o 
  -2  -5   6      544.87      493.49     26.55 o 
  -1  -5   6     4079.53     3887.37     60.44 o 
   0  -5   6     1857.82     2009.80     42.06 o 
   1  -5   6     2435.66     2655.45     53.75 o 
   2  -5   6     6849.50     7018.41    105.24 o 
   3  -5   6       10.27       13.53      7.47 o 
   4  -5   6     2420.35     2561.01     47.14 o 
   5  -5   6     3736.21     3572.06     69.34 o 
   6  -5   6        5.17       15.45     10.05 o 
   7  -5   6     5955.17     6008.23    105.05 o 
   8  -5   6     4030.52     4057.50     82.09 o 
   9  -5   6        1.00        0.00     11.49 o 
  10  -5   6     1865.31     1919.85     74.36 o 
  11  -5   6      916.40      938.20     45.89 o 
  12  -5   6        0.53        0.00     15.98 o 
 -11  -4   6       33.97       32.43     20.29 o 
 -10  -4   6      813.19      806.48     46.98 o 
  -9  -4   6       16.09       26.80     17.04 o 
  -8  -4   6     1074.72     1051.03     46.43 o 
  -7  -4   6     1934.75     1825.49     62.62 o 
  -6  -4   6      318.38      295.26     21.01 o 
  -5  -4   6     1403.85     1443.24     60.40 o 
  -4  -4   6     3957.03     3666.47     66.06 o 
  -3  -4   6       87.59       86.68      9.96 o 
  -2  -4   6     8490.44     8425.54    110.60 o 
  -1  -4   6     3231.37     3115.70     92.47 o 
   0  -4   6     1776.71     1767.38     39.93 o 
   1  -4   6     5929.80     5937.19     83.42 o 
   2  -4   6     3377.34     3376.83     54.85 o 
   3  -4   6      133.72      137.58     16.77 o 
   4  -4   6     6787.76     6808.90    153.87 o 
   5  -4   6     3135.53     3127.72     62.47 o 
   6  -4   6     3749.33     3500.48     83.41 o 
   7  -4   6     9748.92     9639.97    149.23 o 
   8  -4   6      445.86      454.05     28.52 o 
   9  -4   6     1415.15     1406.45     66.66 o 
  10  -4   6     1237.90     1237.00     64.14 o 
  11  -4   6       74.29       73.99     18.27 o 
  12  -4   6      460.03      504.36     37.76 o 
 -11  -3   6      226.44      235.13     32.77 o 
 -10  -3   6      409.21      396.99     37.51 o 
  -9  -3   6      203.74      156.81     22.14 o 
  -8  -3   6     2180.71     2273.44     55.28 o 
  -7  -3   6     1999.90     2087.40     56.84 o 
  -6  -3   6      573.51      579.20     26.08 o 
  -5  -3   6     5509.03     5387.75     87.64 o 
  -4  -3   6     1413.58     1351.86     29.02 o 
  -3  -3   6     4262.55     4302.34     62.67 o 
  -2  -3   6     7123.87     6820.61    101.03 o 
  -1  -3   6     4747.26     4954.60     78.68 o 
   0  -3   6     1089.42     1027.87     31.45 o 
   1  -3   6    11505.54    11734.27    145.77 o 
   2  -3   6      629.68      651.86     19.99 o 
   3  -3   6     7336.32     7302.32     98.36 o 
   4  -3   6     8737.79     8723.85    115.05 o 
   5  -3   6       89.58      107.52     13.40 o 
   6  -3   6     3500.33     3326.49     82.49 o 
   7  -3   6     2852.82     2778.04     62.08 o 
   8  -3   6       31.26       40.41     13.43 o 
   9  -3   6     2590.60     2578.36     64.35 o 
  10  -3   6      825.41      788.34     39.99 o 
  11  -3   6       35.13       45.35     17.91 o 
 -12  -2   6      260.00      316.28     48.30 o 
 -11  -2   6      708.98      687.02     48.17 o 
 -10  -2   6       24.23       31.86     15.70 o 
  -9  -2   6     1296.89     1329.72     46.26 o 
  -8  -2   6     1183.38     1167.46     38.20 o 
  -7  -2   6        0.77        6.08      8.88 o 
  -6  -2   6     1740.73     1730.70     41.33 o 
  -5  -2   6     4687.48     4605.12     84.93 o 
  -4  -2   6      606.95      522.91     20.24 o 
  -3  -2   6    12097.31    11762.29    178.19 o 
  -2  -2   6     4588.76     4592.12     73.49 o 
  -1  -2   6        9.85       13.01      7.85 o 
   0  -2   6    10972.53    11338.09    155.73 o 
   1  -2   6     2208.43     2181.16     35.11 o 
   2  -2   6     4529.32     4662.75     61.78 o 
   3  -2   6     2236.18     2187.88     40.32 o 
   4  -2   6      866.60      833.68     23.87 o 
   5  -2   6     1717.50     1582.47     40.55 o 
   6  -2   6     6289.69     6246.04    106.13 o 
   7  -2   6       84.59       73.88     14.06 o 
   8  -2   6     2785.83     2912.91     67.17 o 
   9  -2   6     1498.44     1534.39     49.30 o 
  10  -2   6       44.85        3.69     15.15 o 
  11  -2   6      367.93      420.65     38.98 o 
 -12  -1   6      499.60      577.04     47.82 o 
 -11  -1   6      574.45      584.79     37.45 o 
 -10  -1   6      723.27      690.83     37.58 o 
  -9  -1   6     2215.17     2269.46     60.72 o 
  -8  -1   6      701.57      720.37     30.41 o 
  -7  -1   6     1772.05     1805.90     43.29 o 
  -6  -1   6     7996.07     7931.61    106.40 o 
  -5  -1   6       31.07       32.69      8.27 o 
  -4  -1   6     4180.81     4046.16     89.26 o 
  -3  -1   6     9117.78     8893.39    138.78 o 
  -2  -1   6      224.91      319.83     25.46 o 
  -1  -1   6    10854.02     9997.84    293.30 o 
   0  -1   6     2250.25     2347.06     46.76 o 
   1  -1   6      601.17      610.02     20.66 o 
   2  -1   6     4409.91     4524.14     66.00 o 
   3  -1   6     4977.58     4660.14     68.82 o 
   4  -1   6      530.98      506.42     19.70 o 
   5  -1   6     4320.14     4208.91     67.11 o 
   6  -1   6     2419.91     2475.99     56.18 o 
   7  -1   6       37.05       23.92     12.21 o 
   8  -1   6     2261.06     2340.53     59.34 o 
   9  -1   6     1003.32      984.11     43.59 o 
  10  -1   6       21.84        8.63     19.66 o 
  11  -1   6      345.60      306.11     40.13 o 
 -13   0   6      934.29      917.64     59.88 o 
 -12   0   6     1028.42      987.36    100.31 o 
 -11   0   6      233.25      212.00     34.93 o 
 -10   0   6     2117.60     2094.79     64.92 o 
  -9   0   6     1947.56     1976.34     54.13 o 
  -8   0   6      493.79      484.69     24.92 o 
  -7   0   6     6820.46     6839.16     96.26 o 
  -6   0   6     6805.28     6838.45     93.64 o 
  -5   0   6       43.18       52.26      7.78 o 
  -4   0   6    16779.03    16895.30    198.53 o 
  -3   0   6     1282.02     1114.77     24.05 o 
  -2   0   6     6352.68     6017.28    100.07 o 
  -1   0   6    11883.90    12183.52    180.23 o 
   0   0   6     2158.68     2214.13     53.00 o 
   1   0   6     2740.48     2754.16     50.75 o 
   2   0   6     2827.73     2729.39     75.67 o 
   3   0   6       75.23       62.92     10.75 o 
   4   0   6     1825.16     1771.30     52.63 o 
   5   0   6     1668.89     1651.33     37.28 o 
   6   0   6       26.69       17.91     10.46 o 
   7   0   6      958.64      987.35     50.82 o 
   8   0   6      868.90      903.58     44.12 o 
   9   0   6        3.87        0.00     16.69 o 
  10   0   6      253.19      308.26     38.35 o 
 -13   1   6     1367.09     1392.54     69.46 o 
 -12   1   6      599.55      648.99     48.03 o 
 -11   1   6      322.40      309.08     33.37 o 
 -10   1   6     2763.32     2828.92     69.13 o 
  -9   1   6      241.61      228.10     27.12 o 
  -8   1   6     2369.81     2235.27     44.76 o 
  -7   1   6     6174.53     6229.71     88.30 o 
  -6   1   6      971.73      910.79     24.45 o 
  -5   1   6     1586.15     1542.09     29.31 o 
  -4   1   6     2557.45     2455.69     41.38 o 
  -3   1   6     6048.74     6589.42     85.95 o 
  -2   1   6     9575.31     9319.91    141.88 o 
  -1   1   6    12141.87    13005.75    238.03 o 
   0   1   6     1995.35     2029.20     62.80 o 
   1   1   6     7020.97     7100.89    115.17 o 
   2   1   6      221.47      195.70     14.83 o 
   3   1   6      560.28      639.84     27.57 o 
   4   1   6     3140.36     3106.92     54.47 o 
   5   1   6     1134.37     1128.83     31.12 o 
   6   1   6      372.22      325.48     31.95 o 
   7   1   6      986.63      994.74     44.29 o 
   8   1   6      138.32      109.96     45.70 o 
   9   1   6      122.10      102.23     25.28 o 
  10   1   6      274.14      313.68     39.36 o 
 -13   2   6     1014.83      983.65     58.82 o 
 -12   2   6       10.12       11.08     16.66 o 
 -11   2   6     2272.25     2126.82    117.81 o 
 -10   2   6      527.70      521.56     30.47 o 
  -9   2   6      419.55      402.04     25.81 o 
  -8   2   6     3003.08     2981.82     53.21 o 
  -7   2   6     1465.17     1491.13     33.12 o 
  -6   2   6     2670.20     2729.78     54.56 o 
  -5   2   6     5415.66     5409.12     75.59 o 
  -4   2   6      139.82      147.19     10.65 o 
  -3   2   6    14939.85    15688.03    203.78 o 
  -2   2   6    11830.23    11352.39    196.34 o 
  -1   2   6     2813.66     3136.85     70.87 o 
   0   2   6      510.81      483.56     22.04 o 
   1   2   6     3374.39     3279.87    119.37 o 
   2   2   6      785.46      848.96     37.92 o 
   3   2   6     3221.70     3042.25     59.01 o 
   4   2   6     1893.98     1869.07     45.10 o 
   5   2   6       32.50       33.12     11.98 o 
   6   2   6     1063.71     1165.47     44.55 o 
   7   2   6      508.05      592.79     43.65 o 
   8   2   6       96.57       68.88     22.42 o 
   9   2   6      448.74      426.95     44.38 o 
 -14   3   6      910.78      929.46     60.24 o 
 -13   3   6        8.46       11.63     20.53 o 
 -12   3   6      300.72      277.70     32.73 o 
 -11   3   6     2377.79     2483.69    113.65 o 
 -10   3   6        1.71        0.00     10.00 o 
  -9   3   6     2853.40     2859.48     53.38 o 
  -8   3   6     2038.45     2026.63     49.52 o 
  -7   3   6       82.45       81.09      9.38 o 
  -6   3   6     4926.78     4966.17     72.04 o 
  -5   3   6     3905.28     3765.86     68.26 o 
  -4   3   6     1627.75     1674.49     29.94 o 
  -3   3   6     8944.60     8754.52    175.99 o 
  -2   3   6     7449.30     7417.88    257.16 o 
  -1   3   6        9.99       16.23      9.53 o 
   0   3   6     7705.29     7565.46    121.92 o 
   1   3   6     1093.98     1118.02     46.52 o 
   2   3   6     2104.68     2036.31     49.30 o 
   3   3   6     3343.38     3456.62     86.16 o 
   4   3   6      385.30      348.94     22.63 o 
   5   3   6      667.94      674.35     38.84 o 
   6   3   6      625.84      737.52     45.78 o 
   7   3   6        5.85       10.20     18.06 o 
   8   3   6      214.28      186.62     30.78 o 
   9   3   6      309.53      343.64     42.41 o 
 -14   4   6      382.25      377.03     40.83 o 
 -13   4   6      525.96      531.28     44.36 o 
 -12   4   6     1862.09     1883.94     68.57 o 
 -11   4   6      395.59      442.41     31.36 o 
 -10   4   6     1582.00     1587.02     42.88 o 
  -9   4   6     2719.49     2698.03     54.85 o 
  -8   4   6       70.26       82.36     10.11 o 
  -7   4   6     2529.21     2554.28     42.43 o 
  -6   4   6     4437.98     4501.05     61.66 o 
  -5   4   6     1339.04     1436.03     25.60 o 
  -4   4   6     2259.38     2259.22     51.32 o 
  -3   4   6     3934.98     3782.20     73.36 o 
  -2   4   6     1548.00     1783.44     61.44 o 
  -1   4   6     4526.11     4364.28     83.17 o 
   0   4   6     3657.92     3782.33     86.70 o 
   1   4   6      245.38      249.29     18.14 o 
   2   4   6     2307.00     2375.33     67.28 o 
   3   4   6      793.65      892.62     39.87 o 
   4   4   6      243.03      256.08     20.90 o 
   5   4   6      827.77      897.07     40.26 o 
   6   4   6      383.54      437.65     43.90 o 
   7   4   6      183.51      179.13     29.19 o 
   8   4   6      340.42      316.49     67.09 o 
 -14   5   6       65.59       66.39     24.77 o 
 -13   5   6     1947.68     2154.82     85.71 o 
 -12   5   6     2681.05     2603.85     64.31 o 
 -11   5   6       93.12       78.56     15.57 o 
 -10   5   6     3078.81     3250.66     51.90 o 
  -9   5   6     2104.69     2167.66     41.58 o 
  -8   5   6       63.82       59.45      9.56 o 
  -7   5   6     5424.67     5606.83     74.71 o 
  -6   5   6     3207.96     3165.16     44.80 o 
  -5   5   6     2165.35     2215.08     56.38 o 
  -4   5   6     5820.83     5857.57    103.26 o 
  -3   5   6       65.41       56.16     13.85 o 
  -2   5   6      130.07      108.40     21.02 o 
  -1   5   6     6509.84     6482.05    114.42 o 
   0   5   6      397.77      391.48     46.84 o 
   1   5   6     1034.04     1092.05     63.47 o 
   2   5   6     1772.59     1774.34     58.78 o 
   3   5   6        0.80        0.00     10.79 o 
   4   5   6     1073.12     1039.93     50.20 o 
   5   5   6      328.17      422.30     37.83 o 
   6   5   6        4.13        0.00     16.87 o 
   7   5   6       92.58       70.66     32.85 o 
 -14   6   6      653.75      663.80    125.01 o 
 -13   6   6     2459.23     2677.37     84.33 o 
 -12   6   6     1748.62     1764.28    111.99 o 
 -11   6   6     1122.40     1099.47     47.36 o 
 -10   6   6     2597.95     2641.30     68.32 o 
  -9   6   6       83.47      104.69     17.16 o 
  -8   6   6     3648.82     3599.69     88.60 o 
  -7   6   6     4356.20     4424.90     80.25 o 
  -6   6   6       33.59       13.64      9.13 o 
  -5   6   6     1937.21     1811.39     65.64 o 
  -4   6   6     2424.34     2389.57    101.67 o 
  -3   6   6      532.88      542.70     25.05 o 
  -2   6   6     4897.48     4921.49     92.86 o 
  -1   6   6     1340.05     1415.16     42.52 o 
   0   6   6     1190.00     1193.08     45.70 o 
   1   6   6     1891.61     1829.12     60.00 o 
   2   6   6       33.55       11.95     19.05 o 
   3   6   6      389.50      323.96     34.30 o 
   4   6   6      657.56      757.92     57.53 o 
   5   6   6       59.89       43.23     20.18 o 
   6   6   6      102.78       91.31     28.15 o 
   7   6   6      105.61       87.30     49.31 o 
 -14   7   6     2173.90     2483.96     92.78 o 
 -13   7   6      948.85      982.70     60.78 o 
 -12   7   6       41.89        4.70     20.05 o 
 -11   7   6     2580.93     2670.76     86.63 o 
 -10   7   6     1102.31     1097.91     52.62 o 
  -9   7   6      503.66      500.10     32.72 o 
  -8   7   6     4519.98     4471.81     84.61 o 
  -7   7   6     1870.99     1822.68     46.81 o 
  -6   7   6     1857.89     1885.66     77.54 o 
  -5   7   6     5289.67     5272.81    122.12 o 
  -4   7   6       17.91       22.23     15.56 o 
  -3   7   6     2677.30     2657.65    109.58 o 
  -2   7   6     3458.48     3402.68    121.94 o 
  -1   7   6      161.18      153.56     24.62 o 
   0   7   6      591.20      497.68     91.87 o 
   1   7   6     2595.19     2481.41    250.24 o 
   2   7   6        0.50        0.00     14.51 o 
   3   7   6      614.24      599.00     43.14 o 
   4   7   6      260.79      231.41     30.96 o 
   5   7   6        1.57        0.00     19.47 o 
   6   7   6      162.28      119.75     29.57 o 
 -14   8   6     1328.87     1310.43     73.05 o 
 -13   8   6      378.55      363.65     42.17 o 
 -12   8   6     1430.66     1583.01     75.86 o 
 -11   8   6     3062.00     3199.88    102.02 o 
 -10   8   6       29.03       31.69     18.62 o 
  -9   8   6     2409.73     2547.49     61.71 o 
  -8   8   6     3153.90     3172.99     79.97 o 
  -7   8   6       15.47       16.11     14.22 o 
  -6   8   6     2950.71     2884.16     92.41 o 
  -5   8   6      298.05      261.14     28.90 o 
  -4   8   6      364.56      299.70     31.65 o 
  -3   8   6      479.52      558.53     41.49 o 
  -2   8   6     1589.26     1612.72     63.88 o 
  -1   8   6      732.48      828.92     51.09 o 
   0   8   6      399.43      485.67     62.43 o 
   1   8   6       23.39        0.00     22.05 o 
   2   8   6      140.11      114.01     34.24 o 
   3   8   6      411.25      329.39     48.11 o 
   4   8   6       27.36       33.21     30.00 o 
   5   8   6       65.31       66.41     61.45 o 
 -14   9   6      378.81      391.62     45.95 o 
 -13   9   6      548.86      577.62     50.84 o 
 -12   9   6     2535.72     2728.49     93.88 o 
 -11   9   6      344.72      302.98     47.63 o 
 -10   9   6      287.10      296.75     29.12 o 
  -9   9   6     1817.52     1977.84     63.84 o 
  -8   9   6       46.81       36.15     16.90 o 
  -7   9   6     1003.16     1050.26     54.57 o 
  -6   9   6      852.14      771.71     47.39 o 
  -5   9   6       22.06       23.95     21.79 o 
  -4   9   6     1163.67     1121.51     57.44 o 
  -3   9   6      642.37      613.51     55.71 o 
  -2   9   6        3.92        0.00     16.67 o 
  -1   9   6      758.55      806.18     53.44 o 
   0   9   6      801.26      816.60     68.89 o 
   1   9   6        7.22        0.00     24.17 o 
   2   9   6      403.74      490.76     60.45 o 
   3   9   6      175.77      147.34     41.10 o 
   4   9   6        0.88        0.00     29.33 o 
 -13  10   6     1512.41     1533.16     76.26 o 
 -12  10   6     2426.50     2312.95    112.72 o 
 -11  10   6       55.91       21.02     21.21 o 
 -10  10   6     1271.69     1345.47    138.14 o 
  -9  10   6      320.67      314.16     33.53 o 
  -8  10   6      182.20      166.79     27.71 o 
  -7  10   6     1370.11     1336.08     69.80 o 
  -6  10   6      340.18      313.53     34.86 o 
  -5  10   6      298.87      275.10     34.14 o 
  -4  10   6      476.88      487.49     61.64 o 
  -3  10   6       98.11      119.58     25.85 o 
  -2  10   6      402.66      437.04     43.74 o 
  -1  10   6      312.04      318.95     39.62 o 
   0  10   6       97.60       52.77     30.82 o 
   1  10   6       78.24       72.54     34.83 o 
   2  10   6      127.71      154.58     41.48 o 
 -12  11   6      275.37      317.35     42.54 o 
 -11  11   6      229.11      299.58     45.61 o 
 -10  11   6      465.24      462.56     47.46 o 
  -9  11   6        0.33        0.00     18.31 o 
  -8  11   6     1258.20     1128.79     63.25 o 
  -7  11   6      939.60      935.32     57.83 o 
  -6  11   6       37.30       26.75     20.88 o 
  -5  11   6      523.71      618.30     50.21 o 
  -4  11   6      123.56      104.55     27.54 o 
  -3  11   6        0.99        0.00     20.11 o 
  -2  11   6      717.35      763.77     57.53 o 
  -1  11   6       95.36       69.72     56.37 o 
   0  11   6       10.74        0.00     33.89 o 
   1  11   6      106.80       91.09     39.47 o 
 -11  12   6      345.89      331.65     58.79 o 
 -10  12   6      153.52      137.15     41.08 o 
  -9  12   6      297.61      300.81     41.35 o 
  -8  12   6     1305.30     1386.16     71.96 o 
  -7  12   6      416.85      400.40     54.97 o 
  -6  12   6       75.48       87.50     28.08 o 
  -5  12   6      467.68      411.34     45.09 o 
  -4  12   6        1.01        0.00     22.83 o 
  -3  12   6      263.05      258.41     40.04 o 
  -2  12   6      292.27      331.74     65.89 o 
  -1  12   6        1.99        0.00     30.30 o 
 -10  13   6        5.54        0.00     30.92 o 
  -9  13   6      637.99      576.12     90.30 o 
  -8  13   6      490.50      419.66     46.77 o 
  -7  13   6       10.39        8.33     24.46 o 
  -6  13   6      239.20      156.56     34.26 o 
  -5  13   6       31.82       53.69     28.42 o 
  -4  13   6       27.78       33.69     26.69 o 
   1 -13   7      249.42      365.10    100.48 o 
   2 -13   7       36.30       70.70     28.77 o 
   3 -13   7      487.07      394.61     45.60 o 
   4 -13   7      379.77      424.82     60.92 o 
   5 -13   7        0.13        0.00     23.84 o 
   6 -13   7     1147.27     1072.77     68.94 o 
   7 -13   7      734.44      722.43     60.79 o 
  -1 -12   7       63.70        6.00     38.81 o 
   0 -12   7       95.16      101.04     34.25 o 
   1 -12   7      379.06      385.75     51.08 o 
   2 -12   7        6.99        0.00     21.75 o 
   3 -12   7     1593.82     1486.11     71.16 o 
   4 -12   7      232.57      270.11     38.63 o 
   5 -12   7      356.46      348.06     40.94 o 
   6 -12   7     1141.95     1157.28     68.57 o 
   7 -12   7      133.17      151.17     37.77 o 
   8 -12   7      892.80      889.84     65.15 o 
   9 -12   7      945.84      890.31    113.03 o 
  -3 -11   7      240.96      272.19     46.95 o 
  -2 -11   7        5.36        0.00     25.76 o 
  -1 -11   7      698.36      755.46     64.64 o 
   0 -11   7      420.27      435.81     51.11 o 
   1 -11   7      367.59      362.84     60.46 o 
   2 -11   7     1533.54     1572.13     70.58 o 
   3 -11   7      212.31      245.85     27.99 o 
   4 -11   7      310.24      292.28     35.93 o 
   5 -11   7     1558.31     1560.43    112.22 o 
   6 -11   7      503.53      504.61     47.57 o 
   7 -11   7      359.21      462.31     47.34 o 
   8 -11   7     2209.11     2249.77    117.98 o 
   9 -11   7      687.60      708.73     61.29 o 
  10 -11   7      345.12      334.81     44.20 o 
  -5 -10   7       54.56       47.87     23.50 o 
  -4 -10   7      342.34      374.42     47.06 o 
  -3 -10   7      100.97      104.53     22.82 o 
  -2 -10   7      559.60      488.25     36.30 o 
  -1 -10   7     1102.26     1025.38     54.94 o 
   0 -10   7      279.10      252.55     37.79 o 
   1 -10   7      650.10      593.55     45.91 o 
   2 -10   7     2336.56     2465.27     69.73 o 
   3 -10   7      170.19      232.06     41.14 o 
   4 -10   7     1003.07     1035.29     58.74 o 
   5 -10   7     2227.40     2133.35     80.28 o 
   6 -10   7        1.19       18.09     21.53 o 
   7 -10   7     1971.22     2193.65    119.85 o 
   8 -10   7     2144.58     2132.55     72.57 o 
   9 -10   7        0.58        0.00     17.44 o 
  10 -10   7     1476.43     1517.27     71.12 o 
  -6  -9   7       14.68        2.72     18.39 o 
  -5  -9   7      198.40      204.41     28.26 o 
  -4  -9   7      526.27      548.86     44.37 o 
  -3  -9   7        0.61        2.31     15.82 o 
  -2  -9   7     3131.09     3160.50     79.64 o 
  -1  -9   7     1136.46     1219.68     48.47 o 
   0  -9   7        5.21        1.47     15.76 o 
   1  -9   7     2279.43     2409.85     59.34 o 
   2  -9   7     1174.95     1204.53     47.65 o 
   3  -9   7     1246.06     1302.51     43.53 o 
   4  -9   7     4392.58     4273.76    106.36 o 
   5  -9   7     1473.90     1539.30     56.35 o 
   6  -9   7     1457.67     1308.79     53.30 o 
   7  -9   7     4355.12     4293.62    135.35 o 
   8  -9   7      159.43      165.40     22.57 o 
   9  -9   7     1100.48     1103.83     64.47 o 
  10  -9   7     1080.74     1087.18     58.01 o 
  11  -9   7        1.27        0.00     19.47 o 
  -7  -8   7      125.43      188.00     28.57 o 
  -6  -8   7      272.39      302.23     32.01 o 
  -5  -8   7     1058.07     1248.96     53.55 o 
  -4  -8   7        2.93        1.63     14.29 o 
  -3  -8   7     1043.69     1050.13     92.46 o 
  -2  -8   7     2734.22     2725.79     70.58 o 
  -1  -8   7      110.63       95.86     19.72 o 
   0  -8   7      848.15      870.50     45.91 o 
   1  -8   7     2251.69     2278.01     55.65 o 
   2  -8   7        0.98        0.00     10.33 o 
   3  -8   7     2694.78     2666.67     60.89 o 
   4  -8   7     2809.42     2823.06     74.72 o 
   5  -8   7       17.71       21.18     13.24 o 
   6  -8   7     1391.74     1489.02     46.97 o 
   7  -8   7     1150.32     1131.04     43.52 o 
   8  -8   7      158.36      159.20     21.65 o 
   9  -8   7     2005.76     1927.62     57.99 o 
  10  -8   7      508.94      529.43     36.57 o 
  11  -8   7      263.71      238.73     39.33 o 
  -8  -7   7      224.88      235.39     30.41 o 
  -7  -7   7       42.70       12.77     17.73 o 
  -6  -7   7      319.82      357.47     31.85 o 
  -5  -7   7      361.94      419.12     32.84 o 
  -4  -7   7       93.70       97.79     18.31 o 
  -3  -7   7     2543.45     2576.47     67.31 o 
  -2  -7   7     1445.74     1471.93     48.47 o 
  -1  -7   7       69.52       49.96     14.81 o 
   0  -7   7     5026.40     4931.61     96.69 o 
   1  -7   7     2149.39     2129.12     51.64 o 
   2  -7   7     2471.32     2470.69     56.70 o 
   3  -7   7     4834.95     4969.05     80.28 o 
   4  -7   7     1011.45     1013.61     37.28 o 
   5  -7   7     1753.54     1741.83     48.44 o 
   6  -7   7     2591.70     2461.25     60.39 o 
   7  -7   7        7.04        6.76     11.80 o 
   8  -7   7     2003.00     2004.94     56.47 o 
   9  -7   7     1813.59     1700.42     58.66 o 
  10  -7   7       16.35        9.17     15.04 o 
  11  -7   7     1194.91     1205.30     52.32 o 
  -9  -6   7      359.57      341.45     34.41 o 
  -8  -6   7       14.27       19.66     17.53 o 
  -7  -6   7      655.28      636.15     44.32 o 
  -6  -6   7     1122.94     1167.39     48.10 o 
  -5  -6   7        2.13       11.01     13.58 o 
  -4  -6   7     2795.25     2815.10     70.53 o 
  -3  -6   7     5603.30     5608.96    108.69 o 
  -2  -6   7      334.19      408.92     58.38 o 
  -1  -6   7     3767.31     3783.73     74.71 o 
   0  -6   7     2675.41     2653.26     62.06 o 
   1  -6   7      148.22      150.12     22.67 o 
   2  -6   7     1650.81     1671.23     38.29 o 
   3  -6   7      587.72      684.47     25.10 o 
   4  -6   7     1108.18     1071.14     36.01 o 
   5  -6   7     2152.54     2265.65     55.00 o 
   6  -6   7      576.51      550.62     29.80 o 
   7  -6   7      170.60      177.77     19.85 o 
   8  -6   7     3367.31     3332.43     96.47 o 
   9  -6   7      712.85      608.18     35.77 o 
  10  -6   7      588.21      570.31     36.68 o 
  11  -6   7     1564.20     1722.38     58.70 o 
 -10  -5   7      358.32      321.00     33.39 o 
  -9  -5   7      320.04      275.76     30.38 o 
  -8  -5   7      166.95      122.36     23.24 o 
  -7  -5   7     1559.20     1541.23     53.83 o 
  -6  -5   7      508.85      500.64     33.43 o 
  -5  -5   7     1095.63     1119.44     50.63 o 
  -4  -5   7     4430.56     4364.25     90.74 o 
  -3  -5   7      935.55      941.99     63.06 o 
  -2  -5   7     2451.45     2364.58     50.36 o 
  -1  -5   7     2745.57     2562.36     53.37 o 
   0  -5   7     2785.41     2851.13     63.57 o 
   1  -5   7     3550.65     3743.51     61.82 o 
   2  -5   7     4521.20     4561.57     71.69 o 
   3  -5   7      115.67      126.03     12.52 o 
   4  -5   7     1685.92     1682.21     43.98 o 
   5  -5   7     3630.20     3455.13     69.97 o 
   6  -5   7      445.09      444.91     27.07 o 
   7  -5   7     1721.67     1773.57     68.12 o 
   8  -5   7     1606.57     1433.44     46.44 o 
   9  -5   7       60.42       47.36     15.55 o 
  10  -5   7     1345.86     1370.25     51.95 o 
  11  -5   7      620.87      708.31     41.73 o 
 -11  -4   7      128.64      142.59     27.01 o 
 -10  -4   7      676.04      723.73     51.03 o 
  -9  -4   7        0.50        0.00     14.73 o 
  -8  -4   7     1147.28     1072.25     47.63 o 
  -7  -4   7     1518.18     1545.49     51.62 o 
  -6  -4   7       55.34       50.95     14.14 o 
  -5  -4   7     2620.34     2640.14     65.20 o 
  -4  -4   7     3743.34     3801.98     80.33 o 
  -3  -4   7        8.55        3.20      7.97 o 
  -2  -4   7     6187.84     6102.11     96.39 o 
  -1  -4   7     6701.82     6633.85    103.28 o 
   0  -4   7       33.56       36.53     10.63 o 
   1  -4   7     4082.05     3719.36     59.66 o 
   2  -4   7      545.31      503.82     19.64 o 
   3  -4   7     1576.22     1488.54     36.35 o 
   4  -4   7     5865.43     6073.70     88.80 o 
   5  -4   7       45.29       19.56     11.81 o 
   6  -4   7     3621.83     3754.02     75.11 o 
   7  -4   7     1704.59     1622.31     57.12 o 
   8  -4   7       71.13       44.95     14.27 o 
   9  -4   7     1048.41     1021.24     43.48 o 
  10  -4   7     1308.29     1353.89     51.15 o 
  11  -4   7        4.70        3.17     16.38 o 
 -11  -3   7      519.61      517.67     39.61 o 
 -10  -3   7      400.44      334.47     35.58 o 
  -9  -3   7      284.38      253.11     26.17 o 
  -8  -3   7     1691.13     1748.22     54.95 o 
  -7  -3   7       48.03       28.95     13.83 o 
  -6  -3   7     1361.07     1329.90     43.76 o 
  -5  -3   7     2228.28     2163.67     56.67 o 
  -4  -3   7       68.15       76.39     11.35 o 
  -3  -3   7     5394.85     5378.88     93.29 o 
  -2  -3   7     3280.07     3031.57     57.32 o 
  -1  -3   7      673.00      635.44     27.45 o 
   0  -3   7     3693.31     3434.35     70.79 o 
   1  -3   7     6259.55     6205.46     97.44 o 
   2  -3   7        9.63       33.32      7.80 o 
   3  -3   7    12250.95    12701.73    160.35 o 
   4  -3   7     3854.33     3817.64     62.24 o 
   5  -3   7       26.56       24.30     10.03 o 
   6  -3   7     2267.94     2194.51     53.44 o 
   7  -3   7     2537.71     2582.72     61.27 o 
   8  -3   7      961.05      970.86     41.80 o 
   9  -3   7     2093.96     2076.73     58.54 o 
  10  -3   7      302.69      285.34     27.47 o 
  11  -3   7      147.92      162.17     25.06 o 
 -12  -2   7      360.26      384.30     42.92 o 
 -11  -2   7      662.55      693.25     43.62 o 
 -10  -2   7       20.37       14.25     15.52 o 
  -9  -2   7     1086.89     1088.96     66.54 o 
  -8  -2   7      907.43      863.90     51.98 o 
  -7  -2   7        4.77        0.00      9.77 o 
  -6  -2   7     2989.94     2840.05     65.95 o 
  -5  -2   7     4759.98     4548.30     76.51 o 
  -4  -2   7      475.57      437.26     18.79 o 
  -3  -2   7     7564.21     7730.67    128.43 o 
  -2  -2   7     3306.26     3165.06     58.51 o 
  -1  -2   7      703.24      930.54     31.77 o 
   0  -2   7    22717.25    23862.08    307.33 o 
   1  -2   7     3124.59     3191.41     47.74 o 
   2  -2   7     4615.90     4666.58     63.88 o 
   3  -2   7     8648.51     8436.65    212.12 o 
   4  -2   7      203.87      209.58     14.85 o 
   5  -2   7     4197.98     4184.80     77.87 o 
   6  -2   7     1593.46     1600.71     44.46 o 
   7  -2   7      168.66      187.97     20.02 o 
   8  -2   7     1293.07     1213.82     43.96 o 
   9  -2   7      972.53      948.15     42.72 o 
  10  -2   7        0.15        0.00     14.66 o 
  11  -2   7      596.34      539.44     51.22 o 
 -12  -1   7      550.83      563.29     49.18 o 
 -11  -1   7      380.59      362.57     31.46 o 
 -10  -1   7      487.24      523.12     35.26 o 
  -9  -1   7     2004.95     2062.39     59.13 o 
  -8  -1   7        8.02       15.56     10.14 o 
  -7  -1   7     2192.60     2084.13     55.69 o 
  -6  -1   7     1038.03     1062.54     31.01 o 
  -5  -1   7      194.39      158.60     14.34 o 
  -4  -1   7     4109.18     3957.39     65.59 o 
  -3  -1   7     9238.14     8701.51    206.53 o 
  -2  -1   7      191.24      193.37     16.21 o 
  -1  -1   7    13944.97    14387.13    213.51 o 
   0  -1   7     6006.74     5944.60    100.12 o 
   1  -1   7     1784.14     1834.63     47.61 o 
   2  -1   7     7144.86     7185.30     98.03 o 
   3  -1   7     1716.76     1810.25     37.38 o 
   4  -1   7      260.37      290.35     17.19 o 
   5  -1   7     2263.84     2247.29     70.57 o 
   6  -1   7     1044.99      940.12     35.69 o 
   7  -1   7      704.75      648.99     33.08 o 
   8  -1   7     1318.89     1295.81     45.97 o 
   9  -1   7      194.67      185.90     22.90 o 
  10  -1   7      224.65      256.21     36.24 o 
 -13   0   7      851.59      835.35    104.98 o 
 -12   0   7      692.17      594.92     62.33 o 
 -11   0   7       10.83       30.50     13.70 o 
 -10   0   7     2056.06     1991.29     52.27 o 
  -9   0   7      727.28      732.89     32.18 o 
  -8   0   7      907.12      903.28     35.44 o 
  -7   0   7     4866.87     4775.25     74.03 o 
  -6   0   7     3076.91     3018.33     52.22 o 
  -5   0   7     4368.10     4285.30     65.03 o 
  -4   0   7    10685.71    10814.47    147.08 o 
  -3   0   7      269.48      329.23     14.90 o 
  -2   0   7     3204.70     3064.07     59.72 o 
  -1   0   7     8282.35     8153.90    129.98 o 
   0   0   7      512.15      533.72     31.96 o 
   1   0   7     2533.49     2241.42     46.36 o 
   2   0   7     8110.06     8412.07    122.19 o 
   3   0   7       18.42       21.67      7.94 o 
   4   0   7     2390.40     2410.97     46.75 o 
   5   0   7     1416.64     1402.64     40.56 o 
   6   0   7        3.15        0.00      9.90 o 
   7   0   7      967.70     1018.40     40.24 o 
   8   0   7      158.16      190.93     25.25 o 
   9   0   7       61.07       67.15     23.73 o 
  10   0   7      430.88      383.54     42.51 o 
 -13   1   7     1157.64     1177.36     66.15 o 
 -12   1   7      441.63      423.82     35.03 o 
 -11   1   7      679.71      713.17     34.96 o 
 -10   1   7     2051.52     2125.04     53.28 o 
  -9   1   7        1.05        0.00      8.51 o 
  -8   1   7     4789.35     4887.84     76.83 o 
  -7   1   7     4950.72     4743.44     84.21 o 
  -6   1   7      684.21      645.29     22.24 o 
  -5   1   7    13436.21    13338.62    151.75 o 
  -4   1   7     3300.43     3335.60     48.65 o 
  -3   1   7     7175.10     7866.93    112.27 o 
  -2   1   7    13255.74    12739.18    190.73 o 
  -1   1   7    13187.68    13808.86    205.51 o 
   0   1   7     5123.56     5181.92     91.65 o 
   1   1   7    10168.74    10181.21    159.40 o 
   2   1   7     1422.51     1392.84     36.00 o 
   3   1   7      601.29      602.23     22.13 o 
   4   1   7     1334.00     1410.85     44.21 o 
   5   1   7       99.56      103.83     14.86 o 
   6   1   7      723.41      706.24     38.42 o 
   7   1   7      700.97      724.05     58.76 o 
   8   1   7        5.50        5.12     19.28 o 
   9   1   7      363.17      406.59     42.08 o 
 -13   2   7      505.68      569.13     41.19 o 
 -12   2   7      124.64      116.01     21.30 o 
 -11   2   7     2432.77     2531.29     60.47 o 
 -10   2   7      601.55      611.00     29.94 o 
  -9   2   7     2992.32     3058.14     57.13 o 
  -8   2   7     6957.68     6784.86    108.59 o 
  -7   2   7      840.88      812.76     24.94 o 
  -6   2   7     2465.91     2359.28     40.82 o 
  -5   2   7     5247.13     5330.19     76.78 o 
  -4   2   7       73.45       61.66      8.17 o 
  -3   2   7     8961.41     8749.97    124.94 o 
  -2   2   7     9530.97     9413.76    147.24 o 
  -1   2   7     1412.19     1504.62     39.81 o 
   0   2   7     1770.79     1703.85     43.54 o 
   1   2   7     3109.24     3134.93     67.38 o 
   2   2   7      102.65      110.37     13.41 o 
   3   2   7     1481.42     1425.67     38.85 o 
   4   2   7     1665.86     1579.07     42.93 o 
   5   2   7       12.73       19.13     11.52 o 
   6   2   7     1731.82     1724.27     56.33 o 
   7   2   7      124.41      105.47     24.39 o 
   8   2   7      129.05      127.92     27.29 o 
   9   2   7      348.22      415.75     46.38 o 
 -14   3   7      734.70      754.57     48.62 o 
 -13   3   7        1.48        6.78     17.66 o 
 -12   3   7     1197.06     1189.04     50.63 o 
 -11   3   7     2153.80     2188.22     54.70 o 
 -10   3   7      171.77      147.58     18.57 o 
  -9   3   7     3431.26     3441.93     81.46 o 
  -8   3   7     2003.60     2027.85     39.49 o 
  -7   3   7      306.54      307.22     17.39 o 
  -6   3   7     9472.14     9593.24    124.80 o 
  -5   3   7     2238.97     2205.35     37.96 o 
  -4   3   7     2296.12     2291.60     45.85 o 
  -3   3   7     5303.31     4936.94     79.29 o 
  -2   3   7     6171.49     6299.49    140.96 o 
  -1   3   7      810.41      936.49     36.74 o 
   0   3   7     2974.86     2702.25     58.93 o 
   1   3   7     1357.22     1320.86     38.86 o 
   2   3   7      652.66      619.19     29.13 o 
   3   3   7     2740.27     2670.85     93.84 o 
   4   3   7       58.89       44.76     12.87 o 
   5   3   7      502.18      508.07     29.38 o 
   6   3   7      476.82      459.69     39.73 o 
   7   3   7        0.23        8.00     18.28 o 
   8   3   7      336.83      364.08     56.71 o 
 -14   4   7      211.47      170.88     28.28 o 
 -13   4   7      863.03      737.83     44.08 o 
 -12   4   7     1924.51     1962.61     71.51 o 
 -11   4   7       72.70       81.28     16.39 o 
 -10   4   7     2185.99     2110.40     46.56 o 
  -9   4   7     3618.27     3726.96     59.83 o 
  -8   4   7      121.60      115.20     13.77 o 
  -7   4   7     2129.82     2193.62     39.62 o 
  -6   4   7     4057.44     4152.41     55.71 o 
  -5   4   7      256.23      289.11     14.26 o 
  -4   4   7     2982.12     2970.06     64.50 o 
  -3   4   7      801.13      633.26     34.37 o 
  -2   4   7      162.37      214.35     21.22 o 
  -1   4   7     4414.95     4376.36    146.40 o 
   0   4   7     1985.66     1916.92     59.45 o 
   1   4   7      721.45      742.07     37.81 o 
   2   4   7     1471.39     1482.45     53.10 o 
   3   4   7      395.51      408.16     42.62 o 
   4   4   7        3.78        0.00     12.08 o 
   5   4   7     1305.75     1407.30     59.56 o 
   6   4   7      143.95      100.21     58.55 o 
   7   4   7      288.77      259.74     46.14 o 
   8   4   7      192.41      202.99     57.76 o 
 -14   5   7      213.24      165.55     32.47 o 
 -13   5   7     2006.58     2105.79     78.46 o 
 -12   5   7     1385.88     1412.24     45.31 o 
 -11   5   7      480.34      504.48     29.13 o 
 -10   5   7     3610.81     3893.69     59.41 o 
  -9   5   7      941.92      978.75     27.84 o 
  -8   5   7      805.46      816.01     27.88 o 
  -7   5   7     6357.42     6339.78     84.75 o 
  -6   5   7     1452.29     1507.31     32.86 o 
  -5   5   7     1031.78     1031.53     49.43 o 
  -4   5   7     3912.36     3714.55    116.37 o 
  -3   5   7      342.48      358.16     23.03 o 
  -2   5   7     3450.10     3366.70     72.39 o 
  -1   5   7     4599.80     4567.22    174.62 o 
   0   5   7      388.95      344.92     57.55 o 
   1   5   7      331.13      347.63     28.82 o 
   2   5   7     1273.88     1340.83     52.27 o 
   3   5   7       61.98       53.77     17.42 o 
   4   5   7      452.17      521.33     40.15 o 
   5   5   7      579.47      628.05     45.61 o 
   6   5   7        3.96        0.00     30.65 o 
   7   5   7       75.86       66.51     33.28 o 
 -14   6   7      888.86      887.78     95.63 o 
 -13   6   7     2237.79     2227.59     83.10 o 
 -12   6   7      359.81      376.78     39.50 o 
 -11   6   7     2076.20     2255.83     77.83 o 
 -10   6   7     3296.19     3201.15    146.64 o 
  -9   6   7       26.14       14.04     11.76 o 
  -8   6   7     2321.03     2279.02     54.11 o 
  -7   6   7     4704.78     4688.73     97.65 o 
  -6   6   7      127.69      129.15     21.50 o 
  -5   6   7     2990.84     2943.14     82.58 o 
  -4   6   7      797.36      702.12     41.30 o 
  -3   6   7      878.68      807.40     95.62 o 
  -2   6   7     4590.74     4690.48     93.41 o 
  -1   6   7      205.81      203.43     22.68 o 
   0   6   7       75.61       70.25     17.16 o 
   1   6   7      305.03      321.01     47.71 o 
   2   6   7      109.59      116.84     21.85 o 
   3   6   7      391.47      374.26     35.28 o 
   4   6   7      334.91      327.34     40.58 o 
   5   6   7       13.36        6.62     20.18 o 
   6   6   7       68.32       60.39     31.37 o 
 -14   7   7     1347.35     1388.68    163.59 o 
 -13   7   7      434.39      420.61     44.01 o 
 -12   7   7      280.45      226.02     32.80 o 
 -11   7   7     2085.75     2234.69     77.91 o 
 -10   7   7      761.13      829.50     59.15 o 
  -9   7   7      768.20      727.34     39.64 o 
  -8   7   7     4236.91     4339.32     96.43 o 
  -7   7   7      861.65      825.40     39.80 o 
  -6   7   7     1462.85     1346.61     54.77 o 
  -5   7   7     2575.61     2519.86     77.88 o 
  -4   7   7      104.38       98.48     23.49 o 
  -3   7   7     1141.28     1089.05     53.48 o 
  -2   7   7     3537.98     3575.51     99.97 o 
  -1   7   7        4.60        0.00     18.15 o 
   0   7   7     1860.80     1786.14     84.56 o 
   1   7   7       81.69       92.04     35.15 o 
   2   7   7      188.41      123.00     33.39 o 
   3   7   7      215.01      247.74     31.93 o 
   4   7   7      214.11      221.03     33.61 o 
   5   7   7       17.98        8.67     22.78 o 
 -14   8   7     1265.58     1369.68     75.08 o 
 -13   8   7        6.54        7.61     22.44 o 
 -12   8   7     2522.37     2517.13     97.51 o 
 -11   8   7     1825.71     1803.36     91.34 o 
 -10   8   7        9.08       21.72     16.59 o 
  -9   8   7     1867.14     1852.44     60.09 o 
  -8   8   7     2169.52     2100.38     63.55 o 
  -7   8   7      166.05      106.12     23.09 o 
  -6   8   7     1613.83     1628.70     81.46 o 
  -5   8   7      535.59      617.18     43.58 o 
  -4   8   7      915.17      962.34     63.90 o 
  -3   8   7     2275.39     2254.87    100.75 o 
  -2   8   7        9.17        2.80     16.17 o 
  -1   8   7      307.76      286.59    109.62 o 
   0   8   7      164.51      139.67     33.83 o 
   1   8   7       27.79        7.65     26.67 o 
   2   8   7      236.19      242.96     43.06 o 
   3   8   7      317.91      428.60     55.57 o 
   4   8   7        7.43        0.00     25.21 o 
 -13   9   7      375.30      258.68     48.59 o 
 -12   9   7     1762.53     1853.91     98.94 o 
 -11   9   7      325.76      256.97     35.27 o 
 -10   9   7     1056.46     1060.26     69.50 o 
  -9   9   7     1288.52     1353.77     56.32 o 
  -8   9   7        2.89        3.31     15.61 o 
  -7   9   7     1221.80     1158.72     58.32 o 
  -6   9   7     1407.22     1367.51     61.88 o 
  -5   9   7       19.44        7.15     16.55 o 
  -4   9   7      698.43      715.45     58.62 o 
  -3   9   7      737.52      743.69     51.18 o 
  -2   9   7      122.99       78.91     33.43 o 
  -1   9   7      827.69      895.10     71.83 o 
   0   9   7      256.61      235.31     91.40 o 
   1   9   7       68.86       13.45     30.07 o 
   2   9   7      247.96      233.22     45.56 o 
   3   9   7       34.76       32.55     29.19 o 
 -13  10   7     1872.50     2092.47    354.38 o 
 -12  10   7      616.08      543.22     52.17 o 
 -11  10   7      372.59      420.41     46.67 o 
 -10  10   7     1183.00     1175.72     66.80 o 
  -9  10   7      452.82      418.57     53.69 o 
  -8  10   7      313.65      342.72     37.82 o 
  -7  10   7     1093.93     1083.73     79.28 o 
  -6  10   7      158.07       87.43     24.30 o 
  -5  10   7      437.77      477.19     44.45 o 
  -4  10   7      496.67      458.69     44.48 o 
  -3  10   7       82.43       47.99     23.70 o 
  -2  10   7      529.17      477.04     46.81 o 
  -1  10   7      317.59      452.00     57.85 o 
   0  10   7        8.85        3.09     27.40 o 
   1  10   7       24.55       34.79     33.11 o 
   2  10   7       48.93       69.32     36.48 o 
 -12  11   7        1.43        0.00     24.26 o 
 -11  11   7      769.92      820.50     61.86 o 
 -10  11   7      636.72      620.55     53.65 o 
  -9  11   7       84.89       44.97     25.67 o 
  -8  11   7     1153.13     1052.15     77.84 o 
  -7  11   7      279.52      309.37     38.54 o 
  -6  11   7       72.65       41.64     24.72 o 
  -5  11   7      571.34      587.74     50.21 o 
  -4  11   7      145.54       89.95     29.09 o 
  -3  11   7       24.88       21.84     23.20 o 
  -2  11   7      211.58      194.10     57.42 o 
  -1  11   7       65.51       65.05     34.42 o 
   0  11   7        7.33        5.78     32.13 o 
 -11  12   7      957.50      932.37    113.37 o 
 -10  12   7      112.69      103.54     37.59 o 
  -9  12   7      404.69      415.80     45.52 o 
  -8  12   7      873.53      839.41     60.95 o 
  -7  12   7      140.64      119.83     30.88 o 
  -6  12   7      341.47      340.07     42.58 o 
  -5  12   7      468.37      411.01     79.98 o 
  -4  12   7       27.17        0.89     25.46 o 
  -3  12   7      183.58      208.17     39.09 o 
  -2  12   7      108.21      182.85     64.70 o 
  -9  13   7      697.26      765.72     75.42 o 
  -8  13   7      220.58      194.86     36.72 o 
  -7  13   7        8.85       16.35     24.94 o 
  -6  13   7      228.63      228.60     82.39 o 
  -5  13   7       84.69       70.63     30.61 o 
   2 -13   8       81.59       47.07     28.28 o 
   3 -13   8      893.09      958.55     86.40 o 
   4 -13   8      393.94      325.35     84.81 o 
   5 -13   8       72.65       71.64     29.86 o 
  -1 -12   8       80.23       20.75     27.71 o 
   0 -12   8      342.36      307.45     47.32 o 
   1 -12   8      104.50      105.19     28.53 o 
   2 -12   8      518.04      642.14     53.75 o 
   3 -12   8      564.56      532.94     84.59 o 
   4 -12   8      116.87       69.16     27.90 o 
   5 -12   8      508.13      544.43     51.21 o 
   6 -12   8     1012.62     1003.04     66.85 o 
   7 -12   8        2.28       30.43     24.71 o 
   8 -12   8      735.13      815.55     64.72 o 
  -3 -11   8      402.77      394.35     54.26 o 
  -2 -11   8       23.11       36.82     28.16 o 
  -1 -11   8      497.16      564.87     58.23 o 
   0 -11   8       73.24       49.60     46.13 o 
   1 -11   8       38.25       24.31     21.71 o 
   2 -11   8     1405.50     1341.65     87.18 o 
   3 -11   8     1344.02     1222.67     87.26 o 
   4 -11   8      274.42      300.31     39.03 o 
   5 -11   8     1266.76     1209.60    101.17 o 
   6 -11   8       87.78       54.47     25.03 o 
   7 -11   8      266.26      196.36     36.09 o 
   8 -11   8     1887.19     1775.66     84.01 o 
   9 -11   8      234.52      245.91     40.58 o 
  -4 -10   8      583.39      613.61     44.21 o 
  -3 -10   8      126.24       98.96     23.00 o 
  -2 -10   8      420.36      364.36     39.36 o 
  -1 -10   8      585.59      608.82     40.74 o 
   0 -10   8      119.61      142.21     27.25 o 
   1 -10   8     2046.96     1968.74     75.97 o 
   2 -10   8     1402.26     1412.19     54.43 o 
   3 -10   8      124.63      155.88     23.15 o 
   4 -10   8      528.58      608.56     49.26 o 
   5 -10   8      264.45      324.56     38.36 o 
   6 -10   8       19.64        0.00     19.86 o 
   7 -10   8     1984.91     2110.12    106.27 o 
   8 -10   8     1692.56     1637.41     78.74 o 
   9 -10   8      290.38      334.13     44.52 o 
  10 -10   8     1052.16     1093.21     85.68 o 
  -6  -9   8        2.43        0.00     20.58 o 
  -5  -9   8      232.32      265.95     30.85 o 
  -4  -9   8      322.79      285.26     31.12 o 
  -3  -9   8       12.28        0.00     17.47 o 
  -2  -9   8     1245.36     1210.14     52.20 o 
  -1  -9   8      173.80      157.00     22.68 o 
   0  -9   8      375.72      359.97     40.35 o 
   1  -9   8     2008.85     1936.13     62.78 o 
   2  -9   8      633.15      642.04     33.93 o 
   3  -9   8       93.77       97.19     17.59 o 
   4  -9   8     3754.61     3585.21    101.24 o 
   5  -9   8      288.03      243.77     27.69 o 
   6  -9   8     3892.55     3922.23     98.12 o 
   7  -9   8     2649.34     2590.80     77.26 o 
   8  -9   8        4.84        8.76     17.60 o 
   9  -9   8     1128.77     1062.32    100.42 o 
  10  -9   8      751.14      734.23     50.95 o 
  -7  -8   8       17.64       16.86     19.83 o 
  -6  -8   8      276.09      267.32     36.11 o 
  -5  -8   8      444.87      482.67     37.64 o 
  -4  -8   8       26.74       24.84     17.86 o 
  -3  -8   8     1438.55     1436.14     53.47 o 
  -2  -8   8     1563.03     1534.81     52.93 o 
  -1  -8   8       11.20        0.00     13.14 o 
   0  -8   8     1335.04     1425.35    126.37 o 
   1  -8   8     3805.00     3803.61     78.55 o 
   2  -8   8       36.43       34.30     13.89 o 
   3  -8   8     7480.31     7341.15    123.91 o 
   4  -8   8     1519.39     1540.20     70.69 o 
   5  -8   8     1075.25     1062.90     49.19 o 
   6  -8   8     2426.41     2466.45     72.71 o 
   7  -8   8     1173.52     1085.00     51.70 o 
   8  -8   8     1072.62     1189.98     48.24 o 
   9  -8   8     1586.82     1583.66     62.58 o 
  10  -8   8      159.22      142.60     23.61 o 
  -8  -7   8      119.17      142.58     30.94 o 
  -7  -7   8       60.00       39.48     19.55 o 
  -6  -7   8      591.88      519.85     38.83 o 
  -5  -7   8      316.74      334.33     31.56 o 
  -4  -7   8      701.42      667.49     39.39 o 
  -3  -7   8     2451.23     2607.09     70.01 o 
  -2  -7   8      426.83      426.76     31.15 o 
  -1  -7   8      309.92      362.44     28.90 o 
   0  -7   8     6444.62     6317.28    216.79 o 
   1  -7   8      409.61      436.69     26.99 o 
   2  -7   8     2567.83     2748.23     62.83 o 
   3  -7   8     2439.91     2392.26     57.30 o 
   4  -7   8      222.26      188.16     23.67 o 
   5  -7   8      979.30      998.16     48.76 o 
   6  -7   8     1274.26     1334.69     44.77 o 
   7  -7   8       66.81       60.43     15.90 o 
   8  -7   8     2751.52     2766.65     84.83 o 
   9  -7   8     1010.27      948.97     44.86 o 
  10  -7   8       30.85       32.66     17.65 o 
  -9  -6   8      435.70      509.04     45.06 o 
  -8  -6   8        5.70        0.00     15.53 o 
  -7  -6   8      572.21      563.26     39.12 o 
  -6  -6   8      389.74      425.40     34.35 o 
  -5  -6   8        0.77        0.00     13.44 o 
  -4  -6   8     1772.18     1678.70     54.59 o 
  -3  -6   8     3319.78     3365.30     79.62 o 
  -2  -6   8      217.68      155.50     32.36 o 
  -1  -6   8     2023.89     1948.21     47.91 o 
   0  -6   8     1430.09     1440.96     52.37 o 
   1  -6   8      304.68      294.20     21.63 o 
   2  -6   8     3519.64     3694.10     80.93 o 
   3  -6   8     1421.79     1331.08     52.94 o 
   4  -6   8     1042.01     1033.65     37.92 o 
   5  -6   8     3237.03     3173.42     69.65 o 
   6  -6   8      162.77      171.72     20.11 o 
   7  -6   8     2546.59     2543.65     63.54 o 
   8  -6   8     2395.00     2494.64     91.53 o 
   9  -6   8      227.22      177.82     23.19 o 
  10  -6   8      646.79      619.88     39.47 o 
  11  -6   8     1382.31     1286.05     55.65 o 
 -10  -5   8      491.52      455.01     59.92 o 
  -9  -5   8      203.10      124.24     23.75 o 
  -8  -5   8      367.52      379.87     36.41 o 
  -7  -5   8     1547.58     1591.87     55.52 o 
  -6  -5   8      204.27      162.03     22.28 o 
  -5  -5   8     1955.58     1952.55     58.28 o 
  -4  -5   8     5162.20     4893.66    100.64 o 
  -3  -5   8       19.79       22.09     12.86 o 
  -2  -5   8     4569.51     4393.18     80.84 o 
  -1  -5   8     2396.96     2352.02     53.09 o 
   0  -5   8      523.22      581.95     29.92 o 
   1  -5   8     4790.95     5013.33     88.74 o 
   2  -5   8     2070.31     1965.74     52.32 o 
   3  -5   8      407.92      404.09     23.80 o 
   4  -5   8     2537.12     2318.32     58.50 o 
   5  -5   8      873.87      905.41     39.09 o 
   6  -5   8      117.74      107.69     19.06 o 
   7  -5   8     5036.84     5051.90     97.38 o 
   8  -5   8     1648.40     1729.32     52.83 o 
   9  -5   8       94.05       98.61     19.35 o 
  10  -5   8     1282.55     1309.45     52.93 o 
  11  -5   8      352.19      328.64     33.15 o 
 -10  -4   8      766.02      682.84     44.92 o 
  -9  -4   8       13.70       13.05     15.92 o 
  -8  -4   8     1406.49     1398.06     58.80 o 
  -7  -4   8     1951.84     1835.65     57.51 o 
  -6  -4   8        1.86        2.55     12.61 o 
  -5  -4   8     3183.59     3121.59     74.20 o 
  -4  -4   8      783.01      724.46     43.32 o 
  -3  -4   8     2403.70     2310.80     82.41 o 
  -2  -4   8     1856.65     1622.53     41.28 o 
  -1  -4   8     1390.34     1358.64     47.03 o 
   0  -4   8     1918.86     1958.42     46.92 o 
   1  -4   8     6866.83     7065.23    123.99 o 
   2  -4   8     1313.81     1447.34     33.87 o 
   3  -4   8     1945.73     1916.04     45.68 o 
   4  -4   8     7388.14     7684.02    123.53 o 
   5  -4   8      955.20      940.98     35.19 o 
   6  -4   8     2024.51     2077.99     53.83 o 
   7  -4   8     4035.72     4050.81     83.69 o 
   8  -4   8       27.26       10.00     13.11 o 
   9  -4   8      714.91      784.62     41.33 o 
  10  -4   8      482.66      530.26     60.00 o 
 -11  -3   8      932.45      829.32     49.23 o 
 -10  -3   8      274.39      241.94     30.77 o 
  -9  -3   8      522.96      457.13     35.17 o 
  -8  -3   8     1033.48     1125.97     48.15 o 
  -7  -3   8        6.17        0.00     11.75 o 
  -6  -3   8      591.23      590.74     34.06 o 
  -5  -3   8     2059.97     2057.81     55.92 o 
  -4  -3   8        3.02       13.50      8.75 o 
  -3  -3   8     8193.70     8046.79    122.09 o 
  -2  -3   8     4130.59     3838.17     70.41 o 
  -1  -3   8       81.59      115.19     15.25 o 
   0  -3   8     7706.19     7915.54    134.24 o 
   1  -3   8     8184.51     8498.76    114.32 o 
   2  -3   8      230.98      264.15     15.87 o 
   3  -3   8     6311.72     6281.24     91.69 o 
   4  -3   8     5389.59     5199.11     91.41 o 
   5  -3   8      335.70      324.06     28.12 o 
   6  -3   8     6394.70     6235.56    112.49 o 
   7  -3   8      193.55      199.02     25.82 o 
   8  -3   8      540.22      493.88     32.29 o 
   9  -3   8      723.43      777.03     40.83 o 
  10  -3   8      126.32       91.10     20.54 o 
 -12  -2   8      556.43      569.42     65.02 o 
 -11  -2   8      503.48      525.50     55.76 o 
 -10  -2   8       12.46        3.36     14.10 o 
  -9  -2   8     1121.62     1026.37     48.12 o 
  -8  -2   8     1375.99     1278.48     46.91 o 
  -7  -2   8      202.43      168.06     20.32 o 
  -6  -2   8     2926.34     2815.09     67.89 o 
  -5  -2   8      212.38      185.77     19.72 o 
  -4  -2   8     2338.91     2225.64     55.95 o 
  -3  -2   8     6033.54     5814.30    105.50 o 
  -2  -2   8     1078.00     1101.44     32.64 o 
  -1  -2   8     2739.09     2437.18     68.51 o 
   0  -2   8     5007.08     5113.21     74.72 o 
   1  -2   8     1284.06     1353.58     28.59 o 
   2  -2   8     3700.67     3695.33     55.61 o 
   3  -2   8     7072.37     6932.60     99.26 o 
   4  -2   8      101.61      117.86     12.45 o 
   5  -2   8      335.22      321.42     23.06 o 
   6  -2   8     1115.17     1079.39     38.99 o 
   7  -2   8        0.73        3.51     12.12 o 
   8  -2   8      921.72      969.39     51.83 o 
   9  -2   8      801.29      859.32     42.73 o 
  10  -2   8      134.33       92.87     21.26 o 
 -12  -1   8      594.45      618.51     51.45 o 
 -11  -1   8       48.75       48.58     17.83 o 
 -10  -1   8      939.89      926.52     45.48 o 
  -9  -1   8     1103.56     1182.24     50.79 o 
  -8  -1   8       29.64       10.37     12.82 o 
  -7  -1   8      570.80      588.60     32.22 o 
  -6  -1   8     1643.20     1642.17     51.17 o 
  -5  -1   8        6.96        4.61      9.23 o 
  -4  -1   8     8264.90     8019.72    134.70 o 
  -3  -1   8     4011.64     3696.85     76.69 o 
  -2  -1   8       28.48       11.79      8.65 o 
  -1  -1   8    11845.53    12156.04    224.93 o 
   0  -1   8     5732.92     5617.77     85.42 o 
   1  -1   8     2346.45     2432.25     44.59 o 
   2  -1   8     5686.71     5450.86     80.97 o 
   3  -1   8     1717.37     1658.98     52.74 o 
   4  -1   8      519.34      500.03     26.12 o 
   5  -1   8     4407.17     4513.41     84.85 o 
   6  -1   8      463.58      498.18     29.00 o 
   7  -1   8     2101.85     1960.05     70.08 o 
   8  -1   8      981.87      986.12     43.30 o 
   9  -1   8       52.19       47.93     18.09 o 
  10  -1   8      253.20      171.49     33.61 o 
 -13   0   8      782.32      785.86     58.77 o 
 -12   0   8      285.64      343.78     38.02 o 
 -11   0   8      419.51      368.34     58.55 o 
 -10   0   8     2108.29     2169.13     62.93 o 
  -9   0   8     1342.63     1327.62     50.00 o 
  -8   0   8      143.06      125.18     18.05 o 
  -7   0   8     3815.49     3952.71     73.77 o 
  -6   0   8      528.44      573.91     29.83 o 
  -5   0   8     7702.28     7629.02    113.03 o 
  -4   0   8    10271.87    10487.15    122.43 o 
  -3   0   8       12.41        9.67      6.88 o 
  -2   0   8     3860.38     3575.54     69.46 o 
  -1   0   8     6593.78     6937.38    150.76 o 
   0   0   8      336.93      378.45     20.30 o 
   1   0   8     6484.41     6517.83    102.67 o 
   2   0   8     2217.12     2323.02     44.47 o 
   3   0   8       55.26       38.36      9.20 o 
   4   0   8     1532.49     1479.31     54.24 o 
   5   0   8     1207.56     1187.53     47.64 o 
   6   0   8       28.79       11.96     12.59 o 
   7   0   8      287.92      287.46     28.85 o 
   8   0   8      218.19      298.08     31.47 o 
   9   0   8       34.33       18.71     21.63 o 
 -13   1   8      926.04      901.73     76.76 o 
 -12   1   8       33.13       13.84     21.83 o 
 -11   1   8     1373.65     1210.58     48.94 o 
 -10   1   8     2719.05     2771.84     71.10 o 
  -9   1   8       41.55       51.05     12.64 o 
  -8   1   8     3626.48     3666.00     71.93 o 
  -7   1   8     2019.39     2114.39     43.67 o 
  -6   1   8      893.87      881.36     26.72 o 
  -5   1   8     8026.09     7975.95    100.26 o 
  -4   1   8     3194.34     3108.12     57.12 o 
  -3   1   8     2723.07     2524.82     76.63 o 
  -2   1   8     3970.10     3702.35     72.87 o 
  -1   1   8      146.40      134.07     15.31 o 
   0   1   8     2083.97     2210.23     52.82 o 
   1   1   8     5363.54     5346.84     89.06 o 
   2   1   8      816.26      816.71     29.96 o 
   3   1   8     1026.97     1022.77     42.85 o 
   4   1   8     1224.04     1227.51     37.89 o 
   5   1   8      121.73      119.71     19.69 o 
   6   1   8      452.70      445.38     34.08 o 
   7   1   8      336.44      359.33     33.62 o 
   8   1   8       11.74        0.00     19.45 o 
   9   1   8      347.59      256.79     36.78 o 
 -13   2   8      252.60      257.57     35.78 o 
 -12   2   8      383.09      332.11     35.75 o 
 -11   2   8     2520.12     2448.17     60.08 o 
 -10   2   8      680.72      671.61     33.90 o 
  -9   2   8      829.53      788.44     29.46 o 
  -8   2   8     2362.57     2441.78     49.05 o 
  -7   2   8       28.73       35.51      8.90 o 
  -6   2   8     4468.80     4408.22     86.01 o 
  -5   2   8     6020.62     6012.72     79.58 o 
  -4   2   8      435.03      472.54     21.98 o 
  -3   2   8     5368.85     5024.69     91.54 o 
  -2   2   8     5940.56     6160.22    107.15 o 
  -1   2   8      650.58      620.53     28.08 o 
   0   2   8    12264.02    12411.84    192.03 o 
   1   2   8     2534.87     2456.03     57.87 o 
   2   2   8      544.82      526.38     31.18 o 
   3   2   8     1512.39     1513.08     42.23 o 
   4   2   8      352.77      362.19     24.74 o 
   5   2   8      518.59      533.46     35.11 o 
   6   2   8      717.16      760.22     46.37 o 
   7   2   8       34.79       21.04     19.89 o 
   8   2   8       47.34       54.62     26.16 o 
 -13   3   8      103.39       99.54     22.40 o 
 -12   3   8     2107.94     2123.90     65.46 o 
 -11   3   8     1004.37      958.84     47.39 o 
 -10   3   8      398.28      389.88     23.35 o 
  -9   3   8     3863.37     3874.42     67.37 o 
  -8   3   8     1497.54     1578.83     35.09 o 
  -7   3   8     2604.89     2486.41     59.07 o 
  -6   3   8     7102.27     7123.95     92.27 o 
  -5   3   8      797.81      817.60     23.27 o 
  -4   3   8     1415.83     1385.30     60.07 o 
  -3   3   8     3823.44     3581.34     80.78 o 
  -2   3   8      823.83      868.38     31.37 o 
  -1   3   8     2359.18     2374.92     55.71 o 
   0   3   8     2709.13     2632.94     60.37 o 
   1   3   8       25.53        8.08     11.24 o 
   2   3   8     1453.42     1423.91     40.56 o 
   3   3   8     1236.25     1299.31     39.98 o 
   4   3   8        1.35        0.00     11.56 o 
   5   3   8      364.91      374.97     40.13 o 
   6   3   8      523.40      544.39     43.80 o 
   7   3   8        2.61        0.00     20.20 o 
   8   3   8      248.23      238.92     45.77 o 
 -14   4   8       37.56       31.17     20.81 o 
 -13   4   8     1135.61     1215.64     53.76 o 
 -12   4   8     1474.09     1532.96     53.80 o 
 -11   4   8        4.32        7.53     11.83 o 
 -10   4   8     2268.14     2226.34     48.97 o 
  -9   4   8     2755.82     2724.49     50.04 o 
  -8   4   8       18.51        9.41      9.08 o 
  -7   4   8     1236.41     1249.85     41.77 o 
  -6   4   8     3308.11     3353.07     53.21 o 
  -5   4   8       18.30        0.00      8.93 o 
  -4   4   8     3204.34     3157.09     80.50 o 
  -3   4   8     1696.30     1625.88     46.99 o 
  -2   4   8        8.85       16.74     12.16 o 
  -1   4   8     3005.67     2973.79     77.70 o 
   0   4   8      936.74     1016.60     60.16 o 
   1   4   8     1029.27      984.23     43.72 o 
   2   4   8     2332.75     2289.78     70.35 o 
   3   4   8      565.52      584.07     35.42 o 
   4   4   8      445.53      445.53     33.28 o 
   5   4   8      491.31      513.18     38.30 o 
   6   4   8        1.25        0.00     22.95 o 
   7   4   8       79.68      119.77     36.52 o 
 -14   5   8      316.79      249.33     46.32 o 
 -13   5   8     1847.67     1797.99     89.63 o 
 -12   5   8      435.18      423.41     37.56 o 
 -11   5   8      983.68     1021.28     44.24 o 
 -10   5   8     3771.89     3990.24     65.73 o 
  -9   5   8     1444.34     1417.04     73.84 o 
  -8   5   8     1651.38     1619.61     43.00 o 
  -7   5   8     1884.54     1904.47     42.20 o 
  -6   5   8      121.34      120.30     14.92 o 
  -5   5   8     1055.63     1075.60     39.12 o 
  -4   5   8     2375.31     2257.90     64.34 o 
  -3   5   8       18.09       24.44     13.24 o 
  -2   5   8     2236.88     2117.54     62.52 o 
  -1   5   8     1370.67     1443.36     51.86 o 
   0   5   8      415.67      423.38     37.49 o 
   1   5   8     2669.44     2801.01     79.83 o 
   2   5   8      721.78      790.23     69.80 o 
   3   5   8        0.48        0.00     13.26 o 
   4   5   8      485.69      529.62     54.85 o 
   5   5   8      312.32      264.94     34.93 o 
   6   5   8       35.63        0.00     27.95 o 
 -14   6   8     1792.55     1848.88    141.44 o 
 -13   6   8     1719.65     1733.61     91.80 o 
 -12   6   8        5.63        0.00     25.31 o 
 -11   6   8     2247.28     2416.15     68.82 o 
 -10   6   8     2074.88     1982.74     92.07 o 
  -9   6   8        3.72        0.00     15.12 o 
  -8   6   8     2285.12     2334.68     64.98 o 
  -7   6   8      752.17      775.05     39.94 o 
  -6   6   8      966.32      986.71     61.96 o 
  -5   6   8     2883.81     2862.57    131.55 o 
  -4   6   8      357.15      364.18     32.98 o 
  -3   6   8      471.05      434.12     36.73 o 
  -2   6   8     1334.77     1442.57     46.24 o 
  -1   6   8      105.43       97.03     18.54 o 
   0   6   8      729.22      691.71     41.72 o 
   1   6   8     2350.74     2253.76     72.10 o 
   2   6   8      398.84      383.57     51.60 o 
   3   6   8      263.87      275.23     29.32 o 
   4   6   8      260.70      214.30     31.67 o 
   5   6   8        3.27        0.00     19.65 o 
 -14   7   8     1225.52     1364.66     92.41 o 
 -13   7   8      417.75      455.46    118.45 o 
 -12   7   8      252.04      266.46     59.37 o 
 -11   7   8     1932.28     1885.28     91.89 o 
 -10   7   8      325.69      279.20     33.27 o 
  -9   7   8     1681.17     1740.80     62.39 o 
  -8   7   8     2408.93     2290.74     77.13 o 
  -7   7   8       72.47       39.09     18.59 o 
  -6   7   8     2821.05     2919.55    100.03 o 
  -5   7   8     1547.45     1462.83     69.92 o 
  -4   7   8        6.66        0.00     14.28 o 
  -3   7   8     2154.30     2227.84     76.79 o 
  -2   7   8     2505.77     2534.28     98.38 o 
  -1   7   8      619.67      492.06     51.71 o 
   0   7   8     2391.36     2368.26    101.68 o 
   1   7   8      503.89      466.31     52.99 o 
   2   7   8       36.51       37.09     29.35 o 
   3   7   8      370.36      381.36     49.67 o 
   4   7   8       10.38        0.00     28.28 o 
 -13   8   8      147.75      133.60     39.04 o 
 -12   8   8     1338.55     1405.82     89.17 o 
 -11   8   8      815.26      834.11     55.56 o 
 -10   8   8      152.94      124.49     22.88 o 
  -9   8   8     3721.24     3764.77    112.63 o 
  -8   8   8      259.29      197.72     25.15 o 
  -7   8   8      243.86      260.12     31.63 o 
  -6   8   8     2324.24     2525.27     83.41 o 
  -5   8   8      727.42      657.80     47.26 o 
  -4   8   8      836.87      826.33     53.65 o 
  -3   8   8      992.82     1009.37     57.34 o 
  -2   8   8      171.57      115.53     25.88 o 
  -1   8   8      156.99      210.51     45.24 o 
   0   8   8      670.63      570.85     91.05 o 
   1   8   8       21.46        0.00     29.04 o 
   2   8   8      143.45      120.50     36.89 o 
   3   8   8       93.85      142.80     55.43 o 
 -13   9   8      357.23      408.77     59.65 o 
 -12   9   8     1125.94     1239.98     70.14 o 
 -11   9   8        6.45        0.00     20.48 o 
 -10   9   8     1202.14     1250.54     56.52 o 
  -9   9   8     1709.29     1562.91     59.83 o 
  -8   9   8       20.63        1.32     18.01 o 
  -7   9   8      995.36     1070.16     58.58 o 
  -6   9   8      692.06      632.21     48.56 o 
  -5   9   8       38.25       27.21     21.80 o 
  -4   9   8      961.01      951.61     57.50 o 
  -3   9   8      415.00      415.53     56.55 o 
  -2   9   8      246.35      184.73     43.78 o 
  -1   9   8      515.94      523.77     58.91 o 
   0   9   8       37.76       98.61     41.71 o 
   1   9   8       73.06       19.51     30.42 o 
   2   9   8      270.93      293.58     51.47 o 
 -12  10   8      196.71      217.71     40.06 o 
 -11  10   8      427.54      355.93     43.09 o 
 -10  10   8     1864.81     2005.10     70.06 o 
  -9  10   8      221.64      226.28     35.00 o 
  -8  10   8      636.25      616.33     49.79 o 
  -7  10   8     1356.49     1343.18     68.36 o 
  -6  10   8        1.53        0.00     19.86 o 
  -5  10   8      476.36      443.69     60.45 o 
  -4  10   8      410.03      540.34     48.67 o 
  -3  10   8        8.09        0.00     25.65 o 
  -2  10   8      293.17      294.03     48.47 o 
  -1  10   8      182.04      218.31     64.03 o 
   0  10   8        0.10        0.00     26.87 o 
   1  10   8       96.66       88.78     39.32 o 
 -12  11   8       42.31       30.80     27.83 o 
 -11  11   8     1098.57     1090.52     71.12 o 
 -10  11   8      676.76      712.04     57.39 o 
  -9  11   8      335.10      414.14     45.05 o 
  -8  11   8      216.48      232.56     49.63 o 
  -7  11   8      266.44      273.98     46.45 o 
  -6  11   8      122.46       98.66     28.45 o 
  -5  11   8      503.12      502.08     49.06 o 
  -4  11   8       59.41       74.59     28.18 o 
  -3  11   8       53.34       32.66     26.47 o 
  -2  11   8      152.79      135.42     42.04 o 
  -1  11   8       37.10        7.98     32.87 o 
 -10  12   8       55.79       42.06     34.86 o 
  -9  12   8      780.15      650.34     56.31 o 
  -8  12   8      322.60      345.66     45.34 o 
  -7  12   8        0.84        0.00     24.44 o 
  -6  12   8      446.09      401.00     46.71 o 
  -5  12   8      271.70      267.39     41.05 o 
  -4  12   8        2.84       14.53     26.58 o 
  -3  12   8      126.89      125.19     34.67 o 
   0 -12   9      879.38      876.73     72.46 o 
   1 -12   9        1.23        0.00     23.58 o 
   2 -12   9      993.65     1062.70     66.92 o 
   3 -12   9      884.17      898.31     84.17 o 
   4 -12   9        0.56        0.00     23.31 o 
   5 -12   9      734.58      733.57     58.74 o 
   6 -12   9      388.16      397.42     46.84 o 
  -2 -11   9      215.10      214.50     51.30 o 
  -1 -11   9      261.34      260.09     45.41 o 
   0 -11   9       88.52      102.03     29.36 o 
   1 -11   9       78.54       82.84     27.41 o 
   2 -11   9      824.44      720.75     54.70 o 
   3 -11   9      289.99      231.38     35.22 o 
   4 -11   9      261.79      250.25     36.90 o 
   5 -11   9      722.78      777.15     58.82 o 
   6 -11   9       61.96       32.36     24.10 o 
   7 -11   9      402.50      355.26     44.90 o 
   8 -11   9     1429.14     1419.41     80.11 o 
  -4 -10   9      496.22      436.10     39.18 o 
  -3 -10   9        7.58        0.00     19.15 o 
  -2 -10   9      989.24      965.64     51.38 o 
  -1 -10   9      785.87      808.54     55.11 o 
   0 -10   9       13.57        0.00     18.90 o 
   1 -10   9     1943.40     1867.11     66.16 o 
   2 -10   9     1970.56     1996.22     58.53 o 
   3 -10   9       16.52       13.27     18.83 o 
   4 -10   9     1068.46     1069.78     62.94 o 
   5 -10   9      931.58      967.66     84.52 o 
   6 -10   9       35.59       60.09     24.14 o 
   7 -10   9     2413.87     2552.35     96.77 o 
   8 -10   9      445.27      515.74     52.08 o 
   9 -10   9      445.84      456.33     51.38 o 
  -5  -9   9      687.06      748.10     68.19 o 
  -4  -9   9      401.74      389.93     36.72 o 
  -3  -9   9      269.75      273.22     37.13 o 
  -2  -9   9     1531.23     1479.10     57.89 o 
  -1  -9   9      427.85      483.45     42.24 o 
   0  -9   9      590.49      651.40    103.36 o 
   1  -9   9     1598.35     1725.44     77.48 o 
   2  -9   9      362.30      352.94     27.77 o 
   3  -9   9      605.81      701.08     47.18 o 
   4  -9   9      886.13      950.15     49.46 o 
   5  -9   9       14.67        9.19     16.58 o 
   6  -9   9     1337.38     1330.32     62.98 o 
   7  -9   9     2056.90     1958.97     69.42 o 
   8  -9   9      108.44      119.94     29.92 o 
   9  -9   9     1113.00     1100.82     58.56 o 
  -7  -8   9       20.28        3.16     20.81 o 
  -6  -8   9      328.32      305.52     44.00 o 
  -5  -8   9      588.03      621.46     42.96 o 
  -4  -8   9       10.93       22.31     17.71 o 
  -3  -8   9      952.59      949.01     50.91 o 
  -2  -8   9      586.08      666.82     53.16 o 
  -1  -8   9       41.70        0.00     17.52 o 
   0  -8   9     1219.68     1234.27     83.87 o 
   1  -8   9     2182.84     2169.78     57.27 o 
   2  -8   9       34.78       32.74     14.60 o 
   3  -8   9     3657.21     3827.14     94.44 o 
   4  -8   9     2233.00     2333.03     70.47 o 
   5  -8   9      650.08      642.85     42.11 o 
   6  -8   9     3757.07     3683.13    120.30 o 
   7  -8   9      295.39      267.20     32.58 o 
   8  -8   9     1516.04     1432.40     62.32 o 
   9  -8   9     1171.74     1289.78     61.20 o 
  10  -8   9       36.00        7.42     20.62 o 
  -8  -7   9      155.23      117.92     26.31 o 
  -7  -7   9      191.08      192.54     29.37 o 
  -6  -7   9      796.47      774.28     47.14 o 
  -5  -7   9      188.12      213.21     26.80 o 
  -4  -7   9      399.76      466.34     58.43 o 
  -3  -7   9     2100.59     2023.42     62.55 o 
  -2  -7   9      239.69      237.83     25.68 o 
  -1  -7   9     1541.12     1478.52     88.88 o 
   0  -7   9     3665.12     3702.57     84.51 o 
   1  -7   9       74.87      114.38     17.58 o 
   2  -7   9     5287.54     5762.89    104.15 o 
   3  -7   9     2565.38     2688.98     63.24 o 
   4  -7   9      603.86      638.41     40.30 o 
   5  -7   9     1595.87     1662.23     59.45 o 
   6  -7   9      576.54      524.32     38.48 o 
   7  -7   9      242.58      237.58     41.23 o 
   8  -7   9     1940.31     2007.27     68.38 o 
   9  -7   9      610.82      642.92     43.43 o 
  10  -7   9      110.29      104.18     22.39 o 
  -9  -6   9      255.72      266.14     33.30 o 
  -8  -6   9        8.99        0.00     18.18 o 
  -7  -6   9      482.41      526.88     39.24 o 
  -6  -6   9      268.22      300.70     38.18 o 
  -5  -6   9       20.84        2.38     14.87 o 
  -4  -6   9     2302.90     2373.78     67.89 o 
  -3  -6   9     1556.98     1530.52     51.89 o 
  -2  -6   9      137.83      173.40     21.65 o 
  -1  -6   9     3408.03     3530.17     80.13 o 
   0  -6   9     1128.38     1200.13     44.26 o 
   1  -6   9     2334.67     2375.09     59.58 o 
   2  -6   9     3617.50     3635.78     74.53 o 
   3  -6   9      312.42      354.06     25.08 o 
   4  -6   9       26.98        0.00     12.75 o 
   5  -6   9     1584.89     1673.21     57.28 o 
   6  -6   9      305.74      271.71     35.81 o 
   7  -6   9     1873.04     1815.71     55.05 o 
   8  -6   9     1496.51     1676.98     54.46 o 
   9  -6   9      254.63      236.30     26.30 o 
  10  -6   9      928.91      989.95     49.31 o 
  -9  -5   9       41.75       64.36     29.01 o 
  -8  -5   9      154.06      149.71     24.07 o 
  -7  -5   9     1741.44     1826.61     61.13 o 
  -6  -5   9       50.82       43.80     17.66 o 
  -5  -5   9     1668.96     1617.92     53.84 o 
  -4  -5   9     3627.23     3768.09     87.04 o 
  -3  -5   9       41.22       25.89     21.12 o 
  -2  -5   9     2952.00     3036.89     64.20 o 
  -1  -5   9     1302.29     1273.75     42.99 o 
   0  -5   9      972.77      989.33     35.77 o 
   1  -5   9     4795.92     4839.55     88.89 o 
   2  -5   9     3542.39     3722.79     81.14 o 
   3  -5   9       47.08       49.12     12.35 o 
   4  -5   9     3007.44     2943.12     76.39 o 
   5  -5   9      831.88      756.73     41.43 o 
   6  -5   9     1012.37     1016.28     43.71 o 
   7  -5   9     2846.68     2658.68     91.97 o 
   8  -5   9      387.42      431.67     31.53 o 
   9  -5   9       85.71       68.62     19.29 o 
  10  -5   9      903.42      950.36     56.62 o 
 -10  -4   9      460.88      429.07     37.54 o 
  -9  -4   9       32.33       24.10     17.07 o 
  -8  -4   9     1921.90     1964.12     64.63 o 
  -7  -4   9     1226.46     1216.70     76.04 o 
  -6  -4   9      728.56      666.15     68.09 o 
  -5  -4   9     3789.17     3965.91     89.24 o 
  -4  -4   9      555.67      547.93     39.75 o 
  -3  -4   9     1572.17     1513.32     42.19 o 
  -2  -4   9     2200.52     2146.00     81.12 o 
  -1  -4   9        8.79        0.01     10.33 o 
   0  -4   9     3713.04     3694.31    115.26 o 
   1  -4   9     7065.24     7237.27    127.31 o 
   2  -4   9       42.80       33.67     11.62 o 
   3  -4   9     1121.54     1217.59     58.61 o 
   4  -4   9       43.35       54.16     13.96 o 
   5  -4   9       19.00       18.57     12.61 o 
   6  -4   9      795.44      762.89     36.20 o 
   7  -4   9     2001.82     2045.36     57.23 o 
   8  -4   9        1.50        5.07     14.17 o 
   9  -4   9      601.31      619.61     38.55 o 
  10  -4   9      146.40      106.50     23.36 o 
 -11  -3   9      630.17      540.12     41.99 o 
 -10  -3   9       12.21        2.83     16.01 o 
  -9  -3   9      809.63      836.41     46.03 o 
  -8  -3   9     2008.99     2072.40     63.84 o 
  -7  -3   9       40.32       37.73     15.07 o 
  -6  -3   9      437.33      469.74     32.18 o 
  -5  -3   9     1312.95     1398.32     60.56 o 
  -4  -3   9      287.48      266.82     20.24 o 
  -3  -3   9     2389.35     2454.69     54.85 o 
  -2  -3   9     1659.68     1559.79     47.11 o 
  -1  -3   9      862.11      886.90     35.84 o 
   0  -3   9     9631.29     9691.11    145.96 o 
   1  -3   9     2027.50     2069.03     58.98 o 
   2  -3   9      732.42      776.31     42.81 o 
   3  -3   9     5632.67     5747.61     87.83 o 
   4  -3   9     3230.86     3187.84     67.37 o 
   5  -3   9     4120.46     4055.69     80.77 o 
   6  -3   9     5501.06     5210.88     98.65 o 
   7  -3   9       12.67       24.78     14.71 o 
   8  -3   9      247.19      252.31     25.82 o 
   9  -3   9      765.40      751.29     66.87 o 
  10  -3   9        0.47        0.00     16.45 o 
 -11  -2   9      201.16      208.90     28.31 o 
 -10  -2   9      370.31      280.60     37.67 o 
  -9  -2   9     1462.36     1418.34     62.81 o 
  -8  -2   9      930.44     1013.97     46.30 o 
  -7  -2   9     2328.90     2170.35     61.53 o 
  -6  -2   9      942.39      953.59     41.50 o 
  -5  -2   9       29.71       31.95     15.08 o 
  -4  -2   9     2401.12     2271.07     59.22 o 
  -3  -2   9     8218.82     8288.70    127.48 o 
  -2  -2   9      691.42      691.26     32.70 o 
  -1  -2   9     3912.55     3894.78     82.30 o 
   0  -2   9    10455.67    10590.96    155.09 o 
   1  -2   9      393.69      367.30     16.98 o 
   2  -2   9     7562.96     7706.83     99.55 o 
   3  -2   9     3138.49     3157.80     57.90 o 
   4  -2   9       14.79        0.00     10.33 o 
   5  -2   9      907.91      891.98     36.02 o 
   6  -2   9      618.26      621.85     32.87 o 
   7  -2   9      122.38      143.25     20.07 o 
   8  -2   9      532.39      619.17     42.57 o 
   9  -2   9      300.27      276.31     32.68 o 
 -12  -1   9      347.30      467.15     46.05 o 
 -11  -1   9       73.96       54.96     19.49 o 
 -10  -1   9     1238.08     1273.95     53.20 o 
  -9  -1   9      848.63      826.69     42.57 o 
  -8  -1   9       72.48       50.93     16.42 o 
  -7  -1   9     1572.43     1510.27     48.47 o 
  -6  -1   9     1408.85     1424.76     46.01 o 
  -5  -1   9      396.54      392.27     27.14 o 
  -4  -1   9     4095.88     4066.78     91.10 o 
  -3  -1   9     2789.01     2870.52     66.88 o 
  -2  -1   9      177.00      194.75     19.21 o 
  -1  -1   9     5254.69     5054.73     78.65 o 
   0  -1   9     1348.84     1319.64     30.99 o 
   1  -1   9     2829.62     2820.93     60.79 o 
   2  -1   9     4615.25     4547.80     72.77 o 
   3  -1   9      533.07      530.11     25.03 o 
   4  -1   9      430.41      447.72     28.33 o 
   5  -1   9     1474.95     1457.92     51.25 o 
   6  -1   9      104.86      147.49     22.53 o 
   7  -1   9     1261.51     1322.66     75.23 o 
   8  -1   9     1134.69     1204.85     56.60 o 
   9  -1   9        0.60        0.00     18.45 o 
 -12   0   9       46.07       22.90     18.75 o 
 -11   0   9      678.41      691.96     42.11 o 
 -10   0   9     1828.42     1784.61     58.81 o 
  -9   0   9      317.83      320.92     28.18 o 
  -8   0   9     2975.54     2920.35     72.00 o 
  -7   0   9     2103.57     1935.53     54.67 o 
  -6   0   9       96.91       70.94     14.77 o 
  -5   0   9     4187.82     3925.15    102.13 o 
  -4   0   9     7898.60     7838.60    120.71 o 
  -3   0   9      419.08      439.67     27.18 o 
  -2   0   9     6517.31     6551.88    113.08 o 
  -1   0   9     4853.41     5021.54     93.16 o 
   0   0   9      914.97      914.01     31.19 o 
   1   0   9     4488.50     4659.51     82.27 o 
   2   0   9     2424.56     2339.50     53.24 o 
   3   0   9        4.78       12.92     10.86 o 
   4   0   9     2925.61     3026.29     65.39 o 
   5   0   9      394.13      423.61     32.66 o 
   6   0   9     1224.77     1234.09     59.41 o 
   7   0   9      869.73      968.29     49.38 o 
   8   0   9      111.07      100.95     23.60 o 
   9   0   9      134.35      178.69     32.88 o 
 -13   1   9      651.43      581.29     50.26 o 
 -12   1   9      185.93      131.69     23.60 o 
 -11   1   9     1895.50     2000.28     73.15 o 
 -10   1   9     1227.50     1201.74     48.03 o 
  -9   1   9       81.86       87.87     17.76 o 
  -8   1   9     9019.25     9111.24    140.43 o 
  -7   1   9     1577.67     1691.45     53.87 o 
  -6   1   9      365.57      385.35     30.69 o 
  -5   1   9     7443.88     7306.46    102.29 o 
  -4   1   9      743.29      805.02     49.52 o 
  -3   1   9     3931.51     3849.37     76.98 o 
  -2   1   9     2677.12     2533.51     58.56 o 
  -1   1   9      107.98       90.13     14.21 o 
   0   1   9     2214.29     2122.11     58.20 o 
   1   1   9     3412.53     3281.24     65.50 o 
   2   1   9       85.18       86.64     14.62 o 
   3   1   9     1552.47     1444.06     41.99 o 
   4   1   9     1294.23     1221.62     45.91 o 
   5   1   9       22.51       38.88     16.25 o 
   6   1   9      933.81      982.35     48.56 o 
   7   1   9      286.25      243.70     29.08 o 
   8   1   9       10.27        0.00     18.23 o 
 -13   2   9      121.97      141.78     30.11 o 
 -12   2   9      674.00      736.09     59.59 o 
 -11   2   9     2172.77     2101.69     63.04 o 
 -10   2   9      188.33      185.87     27.14 o 
  -9   2   9     2621.14     2483.35     73.06 o 
  -8   2   9     8933.38     8832.78    148.58 o 
  -7   2   9        8.17        6.45      8.24 o 
  -6   2   9     3451.30     3503.82     70.15 o 
  -5   2   9     2973.32     2892.97     53.22 o 
  -4   2   9        7.78        1.96      9.76 o 
  -3   2   9     4745.65     4820.04     91.27 o 
  -2   2   9     3872.72     3803.83     77.75 o 
  -1   2   9      441.30      426.80     25.84 o 
   0   2   9     4507.22     4497.09    113.01 o 
   1   2   9      942.81      949.78     37.49 o 
   2   2   9      584.56      510.99     27.21 o 
   3   2   9     2102.46     2048.43     52.30 o 
   4   2   9       91.67      120.39     17.62 o 
   5   2   9      629.72      557.00     37.89 o 
   6   2   9      800.14      825.09     53.12 o 
   7   2   9       60.89       79.80     26.19 o 
   8   2   9      180.41      187.15     35.43 o 
 -13   3   9      222.22      274.97     39.41 o 
 -12   3   9     1988.71     1907.64     71.00 o 
 -11   3   9      750.46      793.44     63.54 o 
 -10   3   9     1015.88     1059.27     39.64 o 
  -9   3   9     5833.63     5959.97     93.45 o 
  -8   3   9      546.03      520.74     29.43 o 
  -7   3   9      186.23      170.48     14.03 o 
  -6   3   9     2532.69     2510.86     45.27 o 
  -5   3   9      405.01      448.27     23.55 o 
  -4   3   9     3481.90     3487.89     66.58 o 
  -3   3   9     4619.03     4700.22     96.62 o 
  -2   3   9       37.13       42.12     12.80 o 
  -1   3   9     1729.25     1718.71     85.13 o 
   0   3   9     1367.16     1330.58    106.36 o 
   1   3   9      197.73      191.31     24.12 o 
   2   3   9     1646.48     1636.12     75.84 o 
   3   3   9      902.83      868.37     41.47 o 
   4   3   9        0.63        0.00     13.56 o 
   5   3   9     1059.20     1164.51     61.21 o 
   6   3   9      131.65      149.76     29.76 o 
   7   3   9       17.80       49.71     29.89 o 
 -13   4   9     1272.62     1320.10     64.60 o 
 -12   4   9      825.81      822.12     56.74 o 
 -11   4   9       75.82       55.30     14.07 o 
 -10   4   9     2020.35     2112.76     49.04 o 
  -9   4   9     4978.06     4934.77     76.09 o 
  -8   4   9      265.44      248.89     24.97 o 
  -7   4   9     1918.28     1818.53     48.16 o 
  -6   4   9     2939.31     3038.86     79.55 o 
  -5   4   9      339.70      328.52     25.11 o 
  -4   4   9     3108.51     3077.48     82.58 o 
  -3   4   9     1019.84      976.32     68.36 o 
  -2   4   9      412.20      434.76     31.41 o 
  -1   4   9      791.16      774.83     40.61 o 
   0   4   9       10.26       13.78     13.90 o 
   1   4   9      226.40      269.31     28.59 o 
   2   4   9     1946.51     1917.52     67.70 o 
   3   4   9       95.52       79.47     19.13 o 
   4   4   9      309.80      263.86     28.89 o 
   5   4   9      340.58      302.21     39.49 o 
   6   4   9       17.36       42.13     35.66 o 
 -13   5   9     1292.65     1271.09    114.70 o 
 -12   5   9      107.61      148.79     35.58 o 
 -11   5   9     1275.62     1309.27     50.50 o 
 -10   5   9     3742.61     3711.20     77.56 o 
  -9   5   9      843.86      932.62     42.07 o 
  -8   5   9     2298.49     2282.87     55.32 o 
  -7   5   9      579.14      598.53     26.51 o 
  -6   5   9       81.92       47.09     14.84 o 
  -5   5   9     2351.45     2386.81     62.25 o 
  -4   5   9     2738.53     2590.25     65.23 o 
  -3   5   9      200.10      206.42     29.49 o 
  -2   5   9     1873.19     1912.21     61.65 o 
  -1   5   9      431.65      448.01     51.14 o 
   0   5   9      376.36      367.15     40.81 o 
   1   5   9      906.77      992.03     73.92 o 
   2   5   9      743.03      705.36     45.29 o 
   3   5   9        6.51       17.04     16.41 o 
   4   5   9      533.22      560.45     40.04 o 
   5   5   9      213.74      162.86     37.88 o 
   6   5   9       53.25       16.28     30.84 o 
 -13   6   9      858.60      983.83     76.04 o 
 -12   6   9      215.85      187.88     38.83 o 
 -11   6   9     2260.14     2388.87     70.41 o 
 -10   6   9     1522.58     1575.48     64.76 o 
  -9   6   9      316.35      381.70     37.08 o 
  -8   6   9     2090.45     2159.17     63.91 o 
  -7   6   9      989.94      870.41     62.25 o 
  -6   6   9      863.16      803.41     47.37 o 
  -5   6   9     2519.00     2384.21     77.29 o 
  -4   6   9      213.11      241.95     30.20 o 
  -3   6   9      130.01       63.96     21.02 o 
  -2   6   9      309.93      314.05     41.68 o 
  -1   6   9      166.59      165.28     23.47 o 
   0   6   9      382.82      409.96     34.56 o 
   1   6   9      630.28      691.55     86.90 o 
   2   6   9       16.57       15.50     18.30 o 
   3   6   9       96.45      121.86     23.18 o 
   4   6   9      261.07      284.01     48.53 o 
   5   6   9       18.66       33.30     29.73 o 
 -13   7   9      194.09      278.67     68.61 o 
 -12   7   9      486.39      477.15     56.84 o 
 -11   7   9     1321.05     1355.63     90.26 o 
 -10   7   9      165.66      121.27     23.69 o 
  -9   7   9     2820.41     2902.74     78.95 o 
  -8   7   9      523.28      594.89     38.72 o 
  -7   7   9        6.16        0.00     20.51 o 
  -6   7   9     1994.06     1953.21     71.71 o 
  -5   7   9     1265.69     1109.77     86.38 o 
  -4   7   9      180.79      179.10     28.70 o 
  -3   7   9     2008.72     1995.20     74.93 o 
  -2   7   9       13.36       10.04     38.43 o 
  -1   7   9      536.75      521.01     78.32 o 
   0   7   9      444.10      515.03     54.43 o 
   1   7   9      405.48      405.11     51.67 o 
   2   7   9      285.46      277.38     46.55 o 
   3   7   9      210.32      219.37     43.80 o 
   4   7   9        2.39        0.00     25.55 o 
 -13   8   9      130.52       99.09     59.30 o 
 -12   8   9      754.12      772.57     56.43 o 
 -11   8   9      307.31      381.42     34.94 o 
 -10   8   9      770.15      810.25     46.69 o 
  -9   8   9     3173.46     3208.19     85.92 o 
  -8   8   9       27.56       22.72     19.62 o 
  -7   8   9      169.74      195.03     30.69 o 
  -6   8   9     2506.80     2699.49     89.24 o 
  -5   8   9      149.15      184.89     29.63 o 
  -4   8   9      747.42      761.32     53.08 o 
  -3   8   9      942.74      883.21     56.50 o 
  -2   8   9       50.94       53.17     29.46 o 
  -1   8   9      705.61      729.83    152.16 o 
   0   8   9      293.91      269.89     46.74 o 
   1   8   9       16.81        8.30     27.43 o 
   2   8   9      163.88      215.26     45.35 o 
   3   8   9       23.55       28.76     35.52 o 
 -13   9   9      700.11      754.94    124.88 o 
 -12   9   9      465.93      519.35     93.28 o 
 -11   9   9       54.31       42.02     24.10 o 
 -10   9   9     1276.25     1323.52     94.71 o 
  -9   9   9      983.74     1062.01     62.33 o 
  -8   9   9        6.87       20.76     22.09 o 
  -7   9   9     1168.16     1290.33     66.85 o 
  -6   9   9      787.58      642.35     50.61 o 
  -5   9   9      175.19      143.24     30.36 o 
  -4   9   9     1224.26     1175.33     66.18 o 
  -3   9   9      131.62      144.43     29.90 o 
  -2   9   9      120.99      100.77     35.66 o 
  -1   9   9      200.76      232.31     44.86 o 
   0   9   9        8.90       19.63     30.41 o 
   1   9   9      175.06      247.64     48.98 o 
 -12  10   9      113.15      106.79     30.74 o 
 -11  10   9      537.36      532.86     51.57 o 
 -10  10   9     2120.99     2252.38     91.49 o 
  -9  10   9        2.75        0.00     21.51 o 
  -8  10   9      373.32      326.27     41.92 o 
  -7  10   9     1247.76     1207.96    125.73 o 
  -6  10   9        0.70        0.00     18.77 o 
  -5  10   9      561.41      556.11     50.90 o 
  -4  10   9      300.72      366.12     43.88 o 
  -3  10   9       18.37        7.59     22.95 o 
  -2  10   9      138.46       95.50     38.54 o 
  -1  10   9       28.35        0.00     28.87 o 
   0  10   9        7.13        0.00     41.43 o 
 -11  11   9      961.41      993.37     85.42 o 
 -10  11   9      346.47      250.27     59.60 o 
  -9  11   9      436.57      421.01     46.80 o 
  -8  11   9      221.36      202.86     53.18 o 
  -7  11   9      332.24      296.35     40.10 o 
  -6  11   9      204.82      209.73     60.51 o 
  -5  11   9      424.80      445.12     62.08 o 
  -4  11   9       31.72       18.69     25.80 o 
  -3  11   9       51.74       50.48     29.56 o 
  -2  11   9      104.16       89.46     38.15 o 
  -9  12   9      715.16      781.84     63.79 o 
  -8  12   9      308.35      305.29     44.28 o 
  -7  12   9        3.92        0.00     24.62 o 
  -6  12   9      250.82      262.67     41.89 o 
  -5  12   9       90.50       66.44     41.37 o 
   2 -12  10      928.25      975.71     95.75 o 
   3 -12  10      965.21      848.53    100.04 o 
   4 -12  10       66.70        0.00     33.89 o 
  -2 -11  10       82.59      113.26     39.46 o 
  -1 -11  10      649.95      626.69     64.82 o 
   0 -11  10      216.78      193.80     34.84 o 
   1 -11  10      660.83      708.36     56.48 o 
   2 -11  10      959.27     1131.55     95.43 o 
   3 -11  10       11.05        0.00     27.43 o 
   4 -11  10      363.39      420.33     76.56 o 
   5 -11  10      469.64      548.80     52.68 o 
   6 -11  10       31.22        0.00     22.54 o 
   7 -11  10      589.46      532.43     54.35 o 
  -3 -10  10       30.87        0.00     20.91 o 
  -2 -10  10      827.80      928.83     52.59 o 
  -1 -10  10      403.26      470.99     45.55 o 
   0 -10  10      126.74      117.50     33.93 o 
   1 -10  10      747.69      816.97     49.46 o 
   2 -10  10      366.40      372.94     36.06 o 
   3 -10  10        5.03        8.41     20.02 o 
   4 -10  10      978.84     1045.45     55.41 o 
   5 -10  10      394.37      315.07     41.15 o 
   6 -10  10      385.82      321.71     55.50 o 
   7 -10  10     1495.71     1599.47    127.78 o 
   8 -10  10      228.06      259.27     40.79 o 
  -5  -9  10      213.41      207.42     30.61 o 
  -4  -9  10       18.30        6.96     19.82 o 
  -3  -9  10      739.23      722.31     52.41 o 
  -2  -9  10     1212.87     1224.30     60.99 o 
  -1  -9  10       29.50       26.90     21.15 o 
   0  -9  10      605.96      576.71     67.52 o 
   1  -9  10     1631.70     1615.06     61.65 o 
   2  -9  10       12.28       24.55     15.41 o 
   3  -9  10     2397.50     2321.50     74.05 o 
   4  -9  10      897.01      930.99     51.32 o 
   5  -9  10        2.27        0.00     17.07 o 
   6  -9  10     1633.91     1784.23     67.90 o 
   7  -9  10     1527.20     1510.16     65.92 o 
   8  -9  10      319.97      247.10     32.36 o 
  -6  -8  10      272.47      341.35     36.63 o 
  -5  -8  10      188.37      155.32     26.63 o 
  -4  -8  10      148.72      121.80     24.13 o 
  -3  -8  10     1164.23     1195.70     55.06 o 
  -2  -8  10     1156.61     1131.58     52.63 o 
  -1  -8  10       17.32       30.04     20.17 o 
   0  -8  10     1782.72     1739.08     61.53 o 
   1  -8  10      459.59      465.95     31.17 o 
   2  -8  10      742.90      779.72     38.17 o 
   3  -8  10     3581.46     3592.04     93.31 o 
   4  -8  10      890.86      750.10     45.80 o 
   5  -8  10     1541.45     1594.85     62.42 o 
   6  -8  10     2738.55     2774.10     83.10 o 
   7  -8  10        2.63        0.53     18.19 o 
   8  -8  10     1005.81      969.02     55.34 o 
   9  -8  10      855.78      798.56     52.55 o 
  -7  -7  10      326.86      285.10     33.44 o 
  -6  -7  10      418.20      386.44     35.86 o 
  -5  -7  10        1.17        0.00     16.02 o 
  -4  -7  10      718.05      750.85     44.87 o 
  -3  -7  10     1359.82     1428.51     56.54 o 
  -2  -7  10       84.42      100.12     20.35 o 
  -1  -7  10     1224.81     1191.61     57.52 o 
   0  -7  10     1791.45     1871.96     58.34 o 
   1  -7  10       97.70      122.55     25.75 o 
   2  -7  10     4890.77     5144.77     98.30 o 
   3  -7  10     4511.21     4553.77    105.95 o 
   4  -7  10       61.88       34.15     17.64 o 
   5  -7  10     2778.47     2746.40     79.51 o 
   6  -7  10      957.06      933.54     53.47 o 
   7  -7  10      642.46      613.69     44.27 o 
   8  -7  10     1227.04     1334.65     61.85 o 
   9  -7  10      421.64      383.72     38.71 o 
  -8  -6  10        0.94        8.19     19.00 o 
  -7  -6  10     1001.35     1111.47     55.80 o 
  -6  -6  10       28.46       31.94     17.81 o 
  -5  -6  10       30.91       36.57     17.98 o 
  -4  -6  10     1448.02     1445.69     55.19 o 
  -3  -6  10     1214.24     1157.94     51.44 o 
  -2  -6  10      623.49      613.82     38.72 o 
  -1  -6  10     4122.89     4160.23     92.21 o 
   0  -6  10      383.33      382.48     27.39 o 
   1  -6  10     3170.12     3181.16     70.62 o 
   2  -6  10     3227.70     3293.61     72.31 o 
   3  -6  10       26.97       18.84     15.66 o 
   4  -6  10     1405.53     1356.34     53.99 o 
   5  -6  10     1141.65     1129.52     53.02 o 
   6  -6  10        2.56       14.13     15.67 o 
   7  -6  10     1625.51     1668.99    109.40 o 
   8  -6  10     1085.32     1225.23     58.87 o 
   9  -6  10       12.54        0.00     18.57 o 
  -9  -5  10       18.61        9.76     19.03 o 
  -8  -5  10       29.21       22.42     19.18 o 
  -7  -5  10     1291.38     1342.31     58.29 o 
  -6  -5  10       10.12        1.30     15.11 o 
  -5  -5  10     1672.12     1622.94     56.41 o 
  -4  -5  10     1947.14     1830.64     58.90 o 
  -3  -5  10      592.10      588.41     39.21 o 
  -2  -5  10     4165.84     4211.46     91.58 o 
  -1  -5  10      616.15      648.82     35.85 o 
   0  -5  10     1341.18     1294.92     42.33 o 
   1  -5  10     4033.77     3995.84    126.12 o 
   2  -5  10     1168.41     1189.46     40.40 o 
   3  -5  10      843.03      862.62     60.46 o 
   4  -5  10     4743.44     4630.04    104.83 o 
   5  -5  10     1520.45     1584.70     57.57 o 
   6  -5  10      740.83      733.48     43.72 o 
   7  -5  10     1842.13     1855.14     64.46 o 
   8  -5  10      333.40      339.55     34.04 o 
   9  -5  10      452.39      496.23     36.72 o 
 -10  -4  10      309.29      262.12     32.73 o 
  -9  -4  10      111.87       63.15     20.90 o 
  -8  -4  10     3143.41     3023.48    162.40 o 
  -7  -4  10      369.00      342.61     31.95 o 
  -6  -4  10     1608.10     1650.26     56.39 o 
  -5  -4  10     2512.25     2431.75     68.14 o 
  -4  -4  10       25.99        9.05     13.69 o 
  -3  -4  10     2921.67     2880.53     63.98 o 
  -2  -4  10     4087.50     4000.23     87.76 o 
  -1  -4  10        9.57       20.67     14.30 o 
   0  -4  10     4056.86     3928.14     77.92 o 
   1  -4  10     3046.35     3120.10     66.99 o 
   2  -4  10      152.84      171.31     18.40 o 
   3  -4  10     3012.01     3029.70     77.40 o 
   4  -4  10     4751.36     4734.09    104.96 o 
   5  -4  10      193.22      202.54     24.71 o 
   6  -4  10     2174.46     2265.74    113.58 o 
   7  -4  10      448.24      465.63     32.05 o 
   8  -4  10       16.59       19.24     15.78 o 
   9  -4  10      429.58      439.23     39.69 o 
 -10  -3  10        2.81        5.68     18.48 o 
  -9  -3  10      450.08      520.64     56.32 o 
  -8  -3  10     2664.01     2670.82    111.60 o 
  -7  -3  10      205.08      212.95     25.78 o 
  -6  -3  10      765.19      788.18     41.68 o 
  -5  -3  10      920.26      928.94     43.51 o 
  -4  -3  10      671.30      606.53     33.31 o 
  -3  -3  10     6411.70     6320.61    107.64 o 
  -2  -3  10     1849.15     1774.55     75.86 o 
  -1  -3  10     1307.22     1302.69     42.84 o 
   0  -3  10     3918.19     3839.67     90.09 o 
   1  -3  10     1467.94     1472.14     44.35 o 
   2  -3  10     1070.44     1025.95     40.36 o 
   3  -3  10     6862.38     6773.69    113.66 o 
   4  -3  10      156.79      192.00     29.39 o 
   5  -3  10      420.29      474.14     29.10 o 
   6  -3  10      607.50      600.62     34.11 o 
   7  -3  10       12.98        9.03     16.36 o 
   8  -3  10      507.31      551.45     62.51 o 
   9  -3  10      295.10      277.89     33.32 o 
 -11  -2  10      114.10      106.32     24.79 o 
 -10  -2  10      782.65      683.88     44.46 o 
  -9  -2  10     1283.31     1365.12     55.38 o 
  -8  -2  10      334.17      367.52     31.53 o 
  -7  -2  10     2075.59     2050.14     61.52 o 
  -6  -2  10     1523.96     1487.95     74.29 o 
  -5  -2  10       68.35       34.06     14.66 o 
  -4  -2  10     4000.24     3888.50     76.33 o 
  -3  -2  10     3781.54     3867.87     84.68 o 
  -2  -2  10      145.93      125.24     17.52 o 
  -1  -2  10     2240.35     2197.24     52.00 o 
   0  -2  10     3510.65     3456.27     98.30 o 
   1  -2  10      192.53      165.81     17.78 o 
   2  -2  10     3651.38     3538.90     63.61 o 
   3  -2  10     3173.24     3177.63     59.97 o 
   4  -2  10       42.64        9.80     13.84 o 
   5  -2  10     2444.71     2466.05     73.43 o 
   6  -2  10      531.78      425.07     34.39 o 
   7  -2  10      349.07      323.28     32.50 o 
   8  -2  10      773.05      844.07     63.05 o 
   9  -2  10       60.97       79.07     24.97 o 
 -12  -1  10      247.91      263.25     31.02 o 
 -11  -1  10      228.31      176.06     26.55 o 
 -10  -1  10      766.41      664.45     44.72 o 
  -9  -1  10     1025.92      999.32     47.60 o 
  -8  -1  10      295.36      321.12     28.60 o 
  -7  -1  10     2577.97     2641.68     89.16 o 
  -6  -1  10      266.74      269.80     25.17 o 
  -5  -1  10      787.73      806.53     46.48 o 
  -4  -1  10     4036.17     3937.18     85.52 o 
  -3  -1  10     2815.57     2677.57     77.10 o 
  -2  -1  10     1179.65     1208.19     37.81 o 
  -1  -1  10     3797.21     3728.41     73.25 o 
   0  -1  10      105.05      106.59     17.92 o 
   1  -1  10     1462.47     1514.82     48.81 o 
   2  -1  10     5245.09     5148.92     94.36 o 
   3  -1  10       66.16       59.49     13.95 o 
   4  -1  10      894.40      867.62     42.65 o 
   5  -1  10      573.86      681.64     40.49 o 
   6  -1  10       41.03       31.29     17.80 o 
   7  -1  10      578.11      609.01     42.83 o 
   8  -1  10      865.13      905.57     52.88 o 
 -12   0  10        2.43        0.00     17.67 o 
 -11   0  10      502.56      473.25     36.83 o 
 -10   0  10     1077.68     1134.47     50.66 o 
  -9   0  10      212.79      214.08     24.86 o 
  -8   0  10     4137.90     3884.87     89.04 o 
  -7   0  10     1355.43     1341.79     46.76 o 
  -6   0  10      812.35      795.79     38.21 o 
  -5   0  10     3024.29     2907.80     69.94 o 
  -4   0  10     7049.01     6913.22    127.93 o 
  -3   0  10      266.82      294.51     24.58 o 
  -2   0  10     4529.51     4593.53    109.10 o 
  -1   0  10      238.72      237.25     26.53 o 
   0   0  10      812.82      873.43     33.86 o 
   1   0  10     1888.95     1867.97     48.84 o 
   2   0  10     1649.43     1539.09     48.55 o 
   3   0  10      500.96      484.23     28.14 o 
   4   0  10     1355.84     1471.44     52.35 o 
   5   0  10      747.93      788.22     43.32 o 
   6   0  10      259.21      261.55     33.67 o 
   7   0  10     1056.31     1009.69     53.23 o 
   8   0  10       84.85       34.80     22.29 o 
 -12   1  10      194.59      165.34     26.15 o 
 -11   1  10     1278.89     1308.43     62.09 o 
 -10   1  10      287.36      362.31     39.07 o 
  -9   1  10      537.44      516.18     34.85 o 
  -8   1  10     6671.38     6702.44    134.86 o 
  -7   1  10      441.32      470.76     31.26 o 
  -6   1  10     1037.42     1085.01     37.10 o 
  -5   1  10     4171.97     4044.95    105.42 o 
  -4   1  10        5.85        0.00     12.44 o 
  -3   1  10     1755.98     1638.33     88.92 o 
  -2   1  10     1584.63     1507.27     44.93 o 
  -1   1  10       32.42       24.57     11.77 o 
   0   1  10     2527.02     2547.78     68.08 o 
   1   1  10     2480.02     2610.08     90.06 o 
   2   1  10        0.16       10.74     12.15 o 
   3   1  10     1609.25     1694.25     48.19 o 
   4   1  10     1187.73     1155.59     56.75 o 
   5   1  10      161.66      153.56     23.88 o 
   6   1  10      671.71      637.65     43.38 o 
   7   1  10       81.35      111.01     24.87 o 
 -13   2  10       48.52       25.98     22.55 o 
 -12   2  10      593.22      499.36     37.16 o 
 -11   2  10      656.63      702.13     41.34 o 
 -10   2  10        1.40        0.00     13.83 o 
  -9   2  10     4557.41     4669.91    101.43 o 
  -8   2  10     5098.81     4761.17    101.98 o 
  -7   2  10       18.47       15.85     11.43 o 
  -6   2  10     1751.96     1782.50     42.99 o 
  -5   2  10     1039.74     1119.80     47.73 o 
  -4   2  10      823.69      841.27     35.38 o 
  -3   2  10     6818.19     6591.56    125.49 o 
  -2   2  10      791.52      717.83     33.14 o 
  -1   2  10     1648.84     1782.24     56.61 o 
   0   2  10     2421.15     2547.54     63.30 o 
   1   2  10      577.83      608.54     30.20 o 
   2   2  10     3007.41     2917.72     65.22 o 
   3   2  10      657.70      766.13     35.39 o 
   4   2  10       24.84       24.13     16.00 o 
   5   2  10      150.90      125.12     24.07 o 
   6   2  10      249.31      221.02     48.21 o 
   7   2  10       30.70       32.02     24.68 o 
 -13   3  10      160.06      198.29     32.74 o 
 -12   3  10      905.65      990.59     48.72 o 
 -11   3  10      212.87      215.02     25.18 o 
 -10   3  10     1456.04     1391.42     44.48 o 
  -9   3  10     5931.12     5699.00    101.51 o 
  -8   3  10        2.75        2.68     11.60 o 
  -7   3  10      358.26      351.03     22.60 o 
  -6   3  10     3194.59     3210.61     59.89 o 
  -5   3  10       23.30       13.02     11.58 o 
  -4   3  10     5848.49     5864.89    132.01 o 
  -3   3  10     5167.96     5065.25    115.03 o 
  -2   3  10        0.31        0.00     12.67 o 
  -1   3  10     2799.47     2859.24    143.16 o 
   0   3  10      590.20      626.14     39.92 o 
   1   3  10      245.60      238.37     27.75 o 
   2   3  10     2515.65     2526.47    105.96 o 
   3   3  10      400.98      396.59     39.20 o 
   4   3  10      201.48      157.98     24.73 o 
   5   3  10      597.58      668.82     51.53 o 
   6   3  10       82.07       80.23     27.05 o 
 -13   4  10     1167.96     1161.81     62.84 o 
 -12   4  10      497.58      531.66     37.14 o 
 -11   4  10      295.52      282.43     25.11 o 
 -10   4  10     2496.33     2644.65     79.66 o 
  -9   4  10     2674.70     2653.54     68.78 o 
  -8   4  10     1115.72     1070.60     34.58 o 
  -7   4  10     1267.65     1358.57     37.44 o 
  -6   4  10     1502.72     1350.67     49.82 o 
  -5   4  10      698.35      751.13     37.49 o 
  -4   4  10     4162.99     4103.05    121.22 o 
  -3   4  10      520.22      498.09     35.34 o 
  -2   4  10      520.98      572.73     38.16 o 
  -1   4  10     1432.36     1352.15     52.81 o 
   0   4  10       30.35       15.23     14.86 o 
   1   4  10     1878.95     1798.96     64.56 o 
   2   4  10      646.68      720.92     54.75 o 
   3   4  10        2.93        0.00     14.01 o 
   4   4  10      134.24      206.12     35.26 o 
   5   4  10      159.16      132.20     30.35 o 
   6   4  10        1.11        0.00     25.50 o 
 -12   5  10        2.06        0.00     24.68 o 
 -11   5  10      874.87      942.91     68.12 o 
 -10   5  10     1668.85     1666.29     57.76 o 
  -9   5  10       21.56        1.75     15.58 o 
  -8   5  10     2437.08     2555.10     60.78 o 
  -7   5  10     1950.32     1869.49     66.42 o 
  -6   5  10       50.58       52.59     16.67 o 
  -5   5  10     2545.59     2496.89     66.73 o 
  -4   5  10      912.95      981.51     48.68 o 
  -3   5  10      546.25      574.19     37.45 o 
  -2   5  10     1531.95     1647.12     73.43 o 
  -1   5  10      138.52      152.87     23.54 o 
   0   5  10       72.08       60.27     19.59 o 
   1   5  10     1691.28     1695.11     64.25 o 
   2   5  10       33.23       42.22     20.14 o 
   3   5  10       37.56       27.33     18.02 o 
   4   5  10      274.69      288.42     33.25 o 
   5   5  10      118.44      158.87     53.25 o 
 -13   6  10      448.59      484.71     84.18 o 
 -12   6  10      147.90      194.27     45.94 o 
 -11   6  10     2009.39     2016.11     74.50 o 
 -10   6  10      620.29      661.61     50.69 o 
  -9   6  10     2983.60     3102.40     81.97 o 
  -8   6  10     1659.29     1686.80     64.83 o 
  -7   6  10      239.47      232.59     41.52 o 
  -6   6  10      943.25      882.55     68.38 o 
  -5   6  10     1290.49     1326.84     74.33 o 
  -4   6  10       19.38        0.00     18.50 o 
  -3   6  10     1454.90     1409.95     73.38 o 
  -2   6  10     2295.65     2317.48     98.00 o 
  -1   6  10       44.62       15.82     32.41 o 
   0   6  10      226.84      192.23     55.77 o 
   1   6  10      793.43      814.10     49.99 o 
   2   6  10        8.15        9.32     19.72 o 
   3   6  10      251.48      335.07     34.42 o 
   4   6  10      116.49      145.56     31.24 o 
 -13   7  10       18.11        0.00     28.74 o 
 -12   7  10      747.62      708.69     53.72 o 
 -11   7  10      672.34      712.56     45.92 o 
 -10   7  10      218.60      242.97     29.78 o 
  -9   7  10     3647.63     3593.93     96.72 o 
  -8   7  10      279.98      320.03     37.09 o 
  -7   7  10        3.18        0.00     18.35 o 
  -6   7  10     2167.61     2206.26    120.62 o 
  -5   7  10      639.53      593.18     46.73 o 
  -4   7  10      940.09      860.01     54.62 o 
  -3   7  10      801.33      829.99     65.31 o 
  -2   7  10      557.88      565.93     57.47 o 
  -1   7  10       25.64       20.38     26.04 o 
   0   7  10      605.47      576.40     93.23 o 
   1   7  10       12.45        0.00     27.10 o 
   2   7  10      146.24       99.00     37.17 o 
   3   7  10      150.15      122.52     43.92 o 
 -13   8  10      203.72      231.38     57.26 o 
 -12   8  10      645.95      725.31     56.94 o 
 -11   8  10       20.68       24.45     22.10 o 
 -10   8  10     1188.08     1259.22     58.39 o 
  -9   8  10     2604.99     2732.07     94.54 o 
  -8   8  10       81.49       68.30     24.35 o 
  -7   8  10      731.40      802.62     99.15 o 
  -6   8  10      856.94      830.97     55.29 o 
  -5   8  10       66.97       49.10     23.45 o 
  -4   8  10      822.48      790.32     55.77 o 
  -3   8  10     1877.75     2019.40     97.83 o 
  -2   8  10       55.45       39.53     25.42 o 
  -1   8  10      260.24      306.70     48.65 o 
   0   8  10      215.77       83.87     35.15 o 
   1   8  10      191.21      136.00     63.37 o 
   2   8  10       44.17       24.35     60.44 o 
 -12   9  10      321.53      343.24     53.00 o 
 -11   9  10      148.53      107.02     26.67 o 
 -10   9  10     1705.90     1866.34     83.09 o 
  -9   9  10      287.20      224.42     35.48 o 
  -8   9  10        8.99        9.72     21.48 o 
  -7   9  10     1038.04     1004.94     66.01 o 
  -6   9  10      454.52      358.36     77.94 o 
  -5   9  10      238.94      257.01     37.10 o 
  -4   9  10      835.95      872.83     72.59 o 
  -3   9  10       85.92       91.53     34.54 o 
  -2   9  10       77.69       64.56     33.25 o 
  -1   9  10       55.60       68.50     34.53 o 
   0   9  10        9.76       33.36     44.14 o 
 -11  10  10      739.21      805.77     62.75 o 
 -10  10  10     1004.15     1139.02     89.47 o 
  -9  10  10       35.78       18.40     25.41 o 
  -8  10  10      208.47      289.49     40.05 o 
  -7  10  10      877.50      753.52     64.42 o 
  -6  10  10       24.47        0.00     23.20 o 
  -5  10  10      640.85      637.79    118.19 o 
  -4  10  10       94.05       89.14     29.47 o 
  -3  10  10        7.39        0.00     30.83 o 
  -2  10  10      122.76       97.27     73.68 o 
  -1  10  10       77.88       94.81     39.67 o 
 -10  11  10      287.77      310.20     43.57 o 
  -9  11  10      362.02      252.48     38.63 o 
  -8  11  10      508.64      482.61     51.29 o 
  -7  11  10       24.94        8.54     26.12 o 
  -6  11  10      236.30      262.12     40.23 o 
  -5  11  10      281.21      265.47     72.10 o 
  -4  11  10        2.28        0.00     24.63 o 
  -3  11  10      149.98      126.68     59.53 o 
   0 -11  11       39.61       25.68     27.35 o 
   1 -11  11      976.87     1100.46     69.57 o 
   2 -11  11      504.38      524.47     67.73 o 
   3 -11  11       33.17       23.36     35.63 o 
   4 -11  11      574.16      537.75     71.90 o 
   5 -11  11      507.33      644.76     58.11 o 
  -3 -10  11       58.17       53.02     23.46 o 
  -2 -10  11      663.74      656.83     95.56 o 
  -1 -10  11      171.38      187.95     34.40 o 
   0 -10  11      271.91      225.55     31.84 o 
   1 -10  11      970.50      962.56     54.13 o 
   2 -10  11      217.54      174.55     35.49 o 
   3 -10  11      219.46      204.00     40.14 o 
   4 -10  11     1386.18     1438.44     64.92 o 
   5 -10  11       54.17       49.74     24.35 o 
   6 -10  11      413.12      365.81     45.52 o 
  -4  -9  11       32.89        5.29     20.89 o 
  -3  -9  11      473.28      488.18     53.61 o 
  -2  -9  11      770.37      835.02     58.42 o 
  -1  -9  11        2.69        1.58     29.26 o 
   0  -9  11     1054.89     1104.85     55.88 o 
   1  -9  11      572.09      605.69     43.74 o 
   2  -9  11        8.59        6.13     19.16 o 
   3  -9  11      696.99      747.81     48.12 o 
   4  -9  11      756.99      758.59     49.17 o 
   5  -9  11       31.18       33.99     20.67 o 
   6  -9  11     1775.59     1821.06     71.00 o 
   7  -9  11      668.49      721.81     50.97 o 
  -6  -8  11      420.78      497.33     64.79 o 
  -5  -8  11      134.75       52.24     24.47 o 
  -4  -8  11       11.76        0.00     18.02 o 
  -3  -8  11      727.40      735.04     46.98 o 
  -2  -8  11      343.47      318.42     53.80 o 
  -1  -8  11      429.62      420.48     41.52 o 
   0  -8  11     1212.03     1293.67     90.00 o 
   1  -8  11       12.44        9.76     15.00 o 
   2  -8  11      654.34      726.07     48.41 o 
   3  -8  11     3724.59     3851.75    112.28 o 
   4  -8  11        1.20        4.74     17.42 o 
   5  -8  11     2005.16     2082.46    103.21 o 
   6  -8  11     2018.82     2088.55     73.99 o 
   7  -8  11        0.13        0.00     18.48 o 
   8  -8  11      995.66      935.73     56.17 o 
  -7  -7  11      231.59      175.99     30.22 o 
  -6  -7  11      211.35      200.86     29.16 o 
  -5  -7  11       20.51       16.49     18.79 o 
  -4  -7  11      481.57      497.43     39.03 o 
  -3  -7  11      616.58      591.99     41.84 o 
  -2  -7  11        0.61        0.00     17.27 o 
  -1  -7  11     1272.95     1281.21     63.38 o 
   0  -7  11     1430.55     1466.63     49.56 o 
   1  -7  11      515.39      497.23     32.35 o 
   2  -7  11     3104.01     3177.43     73.93 o 
   3  -7  11     2010.37     1985.79     66.94 o 
   4  -7  11      567.83      558.25     43.53 o 
   5  -7  11     2240.67     2265.34     74.04 o 
   6  -7  11      295.93      261.76     31.61 o 
   7  -7  11      367.01      378.82     37.06 o 
   8  -7  11     1226.70     1195.78     61.50 o 
  -8  -6  11        5.27        6.58     19.50 o 
  -7  -6  11     1431.73     1421.53     63.45 o 
  -6  -6  11       54.83       82.53     22.16 o 
  -5  -6  11      191.42      162.16     33.90 o 
  -4  -6  11     1048.98     1066.36     52.23 o 
  -3  -6  11      459.10      441.79     35.68 o 
  -2  -6  11     1685.06     1713.32     68.16 o 
  -1  -6  11     3485.37     3468.39     84.93 o 
   0  -6  11       17.25        4.15     12.77 o 
   1  -6  11     2101.02     2262.09     59.23 o 
   2  -6  11     3658.72     3943.84     82.77 o 
   3  -6  11        3.79       17.86     16.08 o 
   4  -6  11     1593.04     1616.08     61.02 o 
   5  -6  11     1525.81     1613.26     62.01 o 
   6  -6  11        9.63        6.53     17.07 o 
   7  -6  11     1296.01     1333.04     61.07 o 
   8  -6  11      914.70      956.58     54.73 o 
  -9  -5  11        0.01        0.00     19.64 o 
  -8  -5  11      569.12      542.25     42.86 o 
  -7  -5  11      355.19      400.32     35.99 o 
  -6  -5  11       28.14       30.52     18.57 o 
  -5  -5  11      773.49      815.54     46.67 o 
  -4  -5  11     1543.00     1583.99     57.01 o 
  -3  -5  11      185.24      154.14     23.05 o 
  -2  -5  11     3738.76     3755.56    110.71 o 
  -1  -5  11      836.38      824.70     41.62 o 
   0  -5  11     1233.03     1304.03     49.76 o 
   1  -5  11     1316.82     1347.17     44.86 o 
   2  -5  11      769.27      741.86     35.33 o 
   3  -5  11     2026.35     2092.68     84.71 o 
   4  -5  11      861.69      863.24     46.16 o 
   5  -5  11       58.40       38.03     16.98 o 
   6  -5  11      584.44      639.59     44.80 o 
   7  -5  11     1317.05     1275.99     58.30 o 
   8  -5  11       13.27        0.37     22.92 o 
  -9  -4  11      132.86      112.94     25.24 o 
  -8  -4  11     1891.39     1912.17     66.14 o 
  -7  -4  11      346.95      346.55     32.92 o 
  -6  -4  11      697.70      687.34     64.49 o 
  -5  -4  11     2904.00     2954.45     79.18 o 
  -4  -4  11        0.96        0.00     13.29 o 
  -3  -4  11     3556.51     3373.68    102.15 o 
  -2  -4  11     2269.69     2288.55     65.06 o 
  -1  -4  11      166.34      148.11     18.76 o 
   0  -4  11     2603.18     2610.70     61.88 o 
   1  -4  11      321.63      295.47     26.56 o 
   2  -4  11        8.24       12.27     12.48 o 
   3  -4  11     4111.18     4222.61     98.46 o 
   4  -4  11     2201.65     2241.57     67.73 o 
   5  -4  11      348.62      282.37     36.75 o 
   6  -4  11     1522.24     1450.24     73.15 o 
   7  -4  11      378.98      339.56     41.83 o 
   8  -4  11      142.91       86.07     30.46 o 
 -10  -3  11        2.09        1.05     18.29 o 
  -9  -3  11     1660.39     1543.19     65.01 o 
  -8  -3  11     2721.09     2593.31     76.35 o 
  -7  -3  11     1448.56     1301.05    106.50 o 
  -6  -3  11     1737.43     1784.28     74.16 o 
  -5  -3  11      135.04      101.79     24.75 o 
  -4  -3  11      715.85      702.43     34.15 o 
  -3  -3  11     3799.15     3655.61     84.91 o 
  -2  -3  11      497.83      500.52     33.29 o 
  -1  -3  11     1427.95     1450.26     44.03 o 
   0  -3  11     2274.87     2205.04     74.52 o 
   1  -3  11       69.11       56.62     14.12 o 
   2  -3  11     6412.43     6248.54    123.41 o 
   3  -3  11     1917.54     2035.52     77.10 o 
   4  -3  11       77.99       65.70     22.80 o 
   5  -3  11      947.27      923.51     60.93 o 
   6  -3  11      945.65      967.21     61.63 o 
   7  -3  11       18.79       16.18     27.98 o 
   8  -3  11      717.87      723.82     58.04 o 
 -11  -2  11       15.71        0.00     18.72 o 
 -10  -2  11      850.44      846.07     49.76 o 
  -9  -2  11      834.71      821.79     47.22 o 
  -8  -2  11        0.36        2.32     15.49 o 
  -7  -2  11      607.75      608.04     38.87 o 
  -6  -2  11      916.64      864.09     49.63 o 
  -5  -2  11       92.61       78.09     15.81 o 
  -4  -2  11     3896.50     3812.23     77.99 o 
  -3  -2  11     5444.45     5303.75    108.37 o 
  -2  -2  11      138.13      134.77     19.74 o 
  -1  -2  11     4891.26     4706.27     99.81 o 
   0  -2  11      750.69      814.27     40.10 o 
   1  -2  11       76.00       86.67     16.09 o 
   2  -2  11     7757.86     7697.36    126.44 o 
   3  -2  11     1076.65     1058.40     46.12 o 
   4  -2  11      278.79      195.68     30.18 o 
   5  -2  11     1303.06     1342.11     94.08 o 
   6  -2  11      227.21      218.92     40.59 o 
   7  -2  11      233.66      224.87     32.05 o 
   8  -2  11      473.13      455.41     40.93 o 
 -11  -1  11      196.85      158.62     27.85 o 
 -10  -1  11     1206.64     1174.97     58.70 o 
  -9  -1  11      819.00      657.17     42.49 o 
  -8  -1  11     1386.13     1354.30     61.77 o 
  -7  -1  11     3278.81     3253.36     81.75 o 
  -6  -1  11      786.66      797.77     41.42 o 
  -5  -1  11     1293.06     1302.21     68.35 o 
  -4  -1  11     4252.40     4156.81    121.32 o 
  -3  -1  11      802.33      710.42     43.53 o 
  -2  -1  11      904.38      983.67     38.32 o 
  -1  -1  11     2409.78     2430.14     57.96 o 
   0  -1  11        5.76       11.61     13.49 o 
   1  -1  11     1240.68     1337.19     48.59 o 
   2  -1  11     2372.80     2235.19    116.63 o 
   3  -1  11      185.37      172.97     25.85 o 
   4  -1  11     1034.25     1096.73     49.69 o 
   5  -1  11      488.99      454.78     45.66 o 
   6  -1  11       62.95       62.41     20.98 o 
   7  -1  11     1071.54     1083.49     56.06 o 
   8  -1  11      361.60      387.11     38.60 o 
 -12   0  11       69.96       26.39     21.93 o 
 -11   0  11      941.94      991.78     58.87 o 
 -10   0  11      994.69      954.90     55.32 o 
  -9   0  11        5.60        9.06     15.48 o 
  -8   0  11     3491.49     3313.92    104.24 o 
  -7   0  11      510.85      523.80     44.63 o 
  -6   0  11       30.19       23.27     13.96 o 
  -5   0  11     2125.60     2065.58     59.44 o 
  -4   0  11     2516.50     2435.97     65.23 o 
  -3   0  11      392.00      389.18     29.16 o 
  -2   0  11     2790.67     2781.11     81.95 o 
  -1   0  11      277.48      288.80     26.57 o 
   0   0  11      371.58      446.25     34.42 o 
   1   0  11     2344.55     2394.86     70.60 o 
   2   0  11       33.18       17.88     18.08 o 
   3   0  11      741.89      735.43     52.72 o 
   4   0  11     1593.43     1699.21     58.56 o 
   5   0  11      217.55      202.37     27.00 o 
   6   0  11      496.88      584.64     43.20 o 
   7   0  11      702.12      745.25     49.25 o 
 -12   1  11      509.42      432.41     38.29 o 
 -11   1  11     1513.53     1558.70     59.46 o 
 -10   1  11      341.15      288.05     29.51 o 
  -9   1  11      869.88      887.15     44.82 o 
  -8   1  11     3718.56     3683.10     86.57 o 
  -7   1  11      507.54      491.29     33.47 o 
  -6   1  11     1180.62     1145.46     40.71 o 
  -5   1  11     5667.43     5852.00    114.99 o 
  -4   1  11      478.16      558.38     39.53 o 
  -3   1  11     2393.88     2463.97    137.72 o 
  -2   1  11     1052.44      960.58     70.01 o 
  -1   1  11      203.78      184.28     25.32 o 
   0   1  11      596.36      557.91     34.15 o 
   1   1  11     2722.44     2847.83     70.49 o 
   2   1  11      890.92      849.86     36.67 o 
   3   1  11     2564.97     2468.49     61.91 o 
   4   1  11     1086.32     1111.48     50.88 o 
   5   1  11      140.23      144.44     36.21 o 
   6   1  11      815.58      890.09     51.60 o 
   7   1  11      109.70       69.83     24.88 o 
 -12   2  11     1374.10     1467.05     63.83 o 
 -11   2  11     1729.43     1722.20     83.89 o 
 -10   2  11       39.40       44.85     18.38 o 
  -9   2  11     3696.73     3509.96    109.94 o 
  -8   2  11     1213.33     1202.21     43.21 o 
  -7   2  11      523.69      575.94     40.31 o 
  -6   2  11     3135.81     3159.21     72.93 o 
  -5   2  11      445.34      455.26     46.21 o 
  -4   2  11     1095.69     1102.00     50.09 o 
  -3   2  11     1238.61     1347.51     53.51 o 
  -2   2  11      178.57      120.22     37.91 o 
  -1   2  11      787.48      826.91     37.51 o 
   0   2  11     2241.82     2285.35     61.59 o 
   1   2  11      289.93      269.91     25.74 o 
   2   2  11     2153.25     2130.41     77.98 o 
   3   2  11      852.29      930.41     45.79 o 
   4   2  11       77.63       51.36     21.73 o 
   5   2  11      341.40      400.81     43.11 o 
   6   2  11      125.53      190.36     34.06 o 
 -13   3  11      395.56      385.17     42.69 o 
 -12   3  11     1003.02     1089.14     76.24 o 
 -11   3  11      239.86      197.69     26.10 o 
 -10   3  11      579.70      654.56     48.42 o 
  -9   3  11     2092.43     2051.91     54.86 o 
  -8   3  11       12.52        1.68     12.14 o 
  -7   3  11      861.72      932.15     43.92 o 
  -6   3  11     1712.50     1663.52     76.21 o 
  -5   3  11      182.79      135.66     29.38 o 
  -4   3  11     2531.32     2203.66     87.47 o 
  -3   3  11     2861.84     2883.84     82.13 o 
  -2   3  11      434.92      457.70     35.55 o 
  -1   3  11     2120.36     2148.87     69.33 o 
   0   3  11      787.25      760.66     57.73 o 
   1   3  11      435.42      353.40     29.72 o 
   2   3  11     1660.81     1683.65     56.87 o 
   3   3  11      107.81      117.97     23.68 o 
   4   3  11      274.49      246.53     40.32 o 
   5   3  11      239.33      333.87     40.79 o 
   6   3  11       30.43       34.80     26.35 o 
 -13   4  11     1073.15     1211.38    114.70 o 
 -12   4  11      530.00      508.16     44.30 o 
 -11   4  11      160.60      153.31     28.34 o 
 -10   4  11     1768.25     1767.32     58.72 o 
  -9   4  11      394.34      433.96     36.31 o 
  -8   4  11     1135.07     1121.93     48.10 o 
  -7   4  11     2431.23     2503.73     80.84 o 
  -6   4  11     1149.95     1097.69     55.69 o 
  -5   4  11     2626.78     2505.51     76.51 o 
  -4   4  11     4875.42     4881.77    116.93 o 
  -3   4  11       16.69        0.00     16.58 o 
  -2   4  11     1111.29     1180.18     61.85 o 
  -1   4  11      693.73      743.59     44.55 o 
   0   4  11       15.39        0.00     15.58 o 
   1   4  11     1409.30     1338.14    164.77 o 
   2   4  11      161.15      182.99     28.82 o 
   3   4  11       25.98        0.00     16.26 o 
   4   4  11      247.17      325.18     51.07 o 
   5   4  11      129.15      172.71     35.16 o 
 -12   5  11        8.00        4.73     37.20 o 
 -11   5  11      974.76     1018.05     73.39 o 
 -10   5  11      745.58      758.17     52.54 o 
  -9   5  11       45.25        0.00     53.57 o 
  -8   5  11     2363.25     2602.69     85.66 o 
  -7   5  11     1531.60     1590.18     65.96 o 
  -6   5  11      370.04      373.62     30.78 o 
  -5   5  11     1947.47     2016.30     61.42 o 
  -4   5  11      123.01      104.02     23.41 o 
  -3   5  11      159.45      182.72     30.44 o 
  -2   5  11      274.97      312.31     31.74 o 
  -1   5  11      139.61      163.88     25.71 o 
   0   5  11       98.39      120.76     25.10 o 
   1   5  11      916.13      864.46     53.52 o 
   2   5  11        7.24        0.65     17.07 o 
   3   5  11       33.75       32.96     21.34 o 
   4   5  11      262.09      259.58     51.24 o 
 -12   6  11      254.46      267.58     47.02 o 
 -11   6  11     1638.23     1841.53     77.88 o 
 -10   6  11      189.27      151.63     29.50 o 
  -9   6  11     1715.76     1713.50     71.22 o 
  -8   6  11     1536.51     1533.10     78.59 o 
  -7   6  11       32.09       12.41     19.22 o 
  -6   6  11     1094.90     1197.25     61.99 o 
  -5   6  11     2286.13     2252.33    126.37 o 
  -4   6  11       16.90        1.46     21.56 o 
  -3   6  11     1686.46     1528.92     79.89 o 
  -2   6  11      214.73      233.37     66.02 o 
  -1   6  11       23.97       18.41     24.79 o 
   0   6  11      271.65      254.34     40.83 o 
   1   6  11      310.77      244.07     42.70 o 
   2   6  11        8.13        0.00     21.93 o 
   3   6  11      149.51      127.00     32.26 o 
 -12   7  11      991.50     1188.00    114.54 o 
 -11   7  11      593.30      555.16     49.41 o 
 -10   7  11      436.01      390.86     36.44 o 
  -9   7  11     1906.19     1936.39     78.32 o 
  -8   7  11      206.49      195.48     51.23 o 
  -7   7  11      372.47      416.41     47.75 o 
  -6   7  11     1435.91     1394.59     68.86 o 
  -5   7  11       19.71       24.48     21.89 o 
  -4   7  11      385.04      341.23     46.27 o 
  -3   7  11       98.70      125.38     56.06 o 
  -2   7  11       51.07       42.41     27.06 o 
  -1   7  11       91.12      122.63     44.42 o 
   0   7  11      489.49      527.94     58.18 o 
   1   7  11       11.02       30.30     28.85 o 
   2   7  11       53.21       73.84     27.93 o 
 -12   8  11      509.48      636.87     55.17 o 
 -11   8  11       36.91       10.54     21.25 o 
 -10   8  11      795.70      895.37    111.52 o 
  -9   8  11      950.37      879.69     60.04 o 
  -8   8  11        7.95        6.01     21.43 o 
  -7   8  11      758.37      731.06     54.94 o 
  -6   8  11      782.23      730.88     55.50 o 
  -5   8  11       13.53       18.81     22.41 o 
  -4   8  11      961.26      908.12     72.90 o 
  -3   8  11      548.21      522.77     59.51 o 
  -2   8  11        7.04        0.00     29.11 o 
  -1   8  11      403.30      412.37     95.50 o 
   0   8  11      186.51       83.49     42.88 o 
   1   8  11      131.21      115.45     40.55 o 
 -11   9  11      239.82      244.14     59.52 o 
 -10   9  11     1137.87     1225.74     72.09 o 
  -9   9  11      297.00      287.17     47.67 o 
  -8   9  11      175.51      151.41     32.16 o 
  -7   9  11      890.03      783.90     58.95 o 
  -6   9  11      174.77      148.60     33.19 o 
  -5   9  11      396.22      441.92     47.11 o 
  -4   9  11      715.87      791.15     72.96 o 
  -3   9  11        1.57       17.57     29.54 o 
  -2   9  11      175.24      190.35     44.39 o 
  -1   9  11       84.68      160.92     43.98 o 
 -10  10  11      361.50      380.97     48.01 o 
  -9  10  11        7.59       10.58     26.16 o 
  -8  10  11      311.12      453.03     49.97 o 
  -7  10  11      370.94      341.51     44.42 o 
  -6  10  11       51.44       39.96     27.72 o 
  -5  10  11      300.46      349.92     44.82 o 
  -4  10  11       55.23       71.41     36.15 o 
  -3  10  11       25.10       26.38     44.01 o 
  -8  11  11      411.00      423.04     50.93 o 
  -7  11  11        1.17        0.00     27.11 o 
  -6  11  11      302.98      307.69     58.01 o 
  -1 -10  12       44.24       42.45     25.50 o 
   0 -10  12      580.83      607.81     47.59 o 
   1 -10  12      721.41      740.20     50.56 o 
   2 -10  12       65.55       18.93     27.72 o 
   3 -10  12     1019.87     1009.16     57.24 o 
   4 -10  12      609.84      623.27     48.10 o 
   5 -10  12       18.37       10.04     21.75 o 
  -3  -9  12      274.33      259.83     39.36 o 
  -2  -9  12      348.53      423.06     45.73 o 
  -1  -9  12      156.49      155.30     33.90 o 
   0  -9  12     1624.07     1700.70     68.40 o 
   1  -9  12      109.63      103.56     25.26 o 
   2  -9  12       24.05        0.00     19.22 o 
   3  -9  12     1629.02     1735.27     68.28 o 
   4  -9  12      499.82      481.31     42.81 o 
   5  -9  12      471.12      454.52     42.49 o 
   6  -9  12     1414.54     1330.81     65.70 o 
  -5  -8  12      206.37      209.52     43.29 o 
  -4  -8  12      176.63      202.89     30.74 o 
  -3  -8  12     1218.73     1199.47     68.76 o 
  -2  -8  12       35.56        0.61     19.86 o 
  -1  -8  12     1361.68     1448.15     63.83 o 
   0  -8  12     1487.39     1604.63     64.19 o 
   1  -8  12       55.21       28.71     17.63 o 
   2  -8  12      826.17      963.62     53.01 o 
   3  -8  12     2280.77     2330.52    101.14 o 
   4  -8  12      133.64      128.77     25.23 o 
   5  -8  12     1708.13     1640.39     70.66 o 
   6  -8  12     1054.14      989.76     56.93 o 
   7  -8  12        9.10       13.65     21.56 o 
  -6  -7  12      270.03      234.36     32.14 o 
  -5  -7  12        0.70        3.38     19.94 o 
  -4  -7  12      299.34      317.83     34.19 o 
  -3  -7  12      278.63      295.06     39.17 o 
  -2  -7  12       82.81       72.00     24.68 o 
  -1  -7  12     1543.96     1615.13     63.49 o 
   0  -7  12      605.49      667.45     61.84 o 
   1  -7  12      161.20      139.84     20.95 o 
   2  -7  12     3372.27     3638.98     95.81 o 
   3  -7  12      361.05      375.03     35.08 o 
   4  -7  12     1388.63     1464.74     94.63 o 
   5  -7  12     2037.99     2123.00    105.46 o 
   6  -7  12      325.02      285.60     33.09 o 
   7  -7  12      398.77      432.25     44.34 o 
  -7  -6  12      522.46      623.62     46.65 o 
  -6  -6  12       78.60       71.00     23.36 o 
  -5  -6  12      321.18      275.77     31.71 o 
  -4  -6  12     1241.42     1264.26     58.58 o 
  -3  -6  12      125.02       96.12     25.35 o 
  -2  -6  12     1785.16     1836.98     73.88 o 
  -1  -6  12     2787.87     2784.93     69.57 o 
   0  -6  12        9.26        0.00     13.35 o 
   1  -6  12     1411.45     1460.97     49.28 o 
   2  -6  12     3877.04     3761.93    149.73 o 
   3  -6  12       86.90       72.40     21.22 o 
   4  -6  12     1801.12     1890.67     87.42 o 
   5  -6  12      914.87      840.37     49.80 o 
   6  -6  12       95.03      137.00     26.01 o 
   7  -6  12      946.50      984.58     68.93 o 
  -8  -5  12     1004.72      957.68     56.63 o 
  -7  -5  12      375.82      425.92     56.17 o 
  -6  -5  12      401.34      324.28     34.31 o 
  -5  -5  12     1572.11     1445.20     59.87 o 
  -4  -5  12      976.32      958.39     50.76 o 
  -3  -5  12      524.25      480.76     42.30 o 
  -2  -5  12     2991.02     2997.37     79.35 o 
  -1  -5  12       32.68       38.69     15.69 o 
   0  -5  12     1696.45     1694.37     52.19 o 
   1  -5  12     1513.98     1633.82     50.61 o 
   2  -5  12      345.32      287.64     30.03 o 
   3  -5  12     1338.91     1315.17     55.43 o 
   4  -5  12     1040.41     1061.80     91.05 o 
   5  -5  12       53.58       26.60     21.88 o 
   6  -5  12     1055.91     1040.34    178.62 o 
   7  -5  12     1192.92     1244.75     74.39 o 
  -9  -4  12      368.00      365.06     37.41 o 
  -8  -4  12      489.20      468.54     39.87 o 
  -7  -4  12       18.79        2.85     17.91 o 
  -6  -4  12     1591.62     1592.78     72.32 o 
  -5  -4  12     2679.33     2724.87     78.23 o 
  -4  -4  12       42.84       33.75     31.71 o 
  -3  -4  12     2321.68     2256.99     83.53 o 
  -2  -4  12     1268.10     1339.18     51.78 o 
  -1  -4  12      258.83      256.22     24.46 o 
   0  -4  12     1788.41     1759.70     51.26 o 
   1  -4  12     4986.50     5211.31    112.20 o 
   2  -4  12        5.46       23.46     15.91 o 
   3  -4  12     3156.32     3303.46    104.65 o 
   4  -4  12      301.60      346.97     40.72 o 
   5  -4  12      486.11      483.51     77.88 o 
   6  -4  12     1384.98     1579.08    109.94 o 
   7  -4  12      328.53      344.52     44.90 o 
 -10  -3  12       76.43       87.47     24.03 o 
  -9  -3  12     1598.10     1580.80     91.46 o 
  -8  -3  12     1031.20     1068.18     54.40 o 
  -7  -3  12      742.79      756.82     46.94 o 
  -6  -3  12     4322.00     4460.64    221.30 o 
  -5  -3  12     1120.66     1132.97    116.11 o 
  -4  -3  12      974.59     1067.90     47.46 o 
  -3  -3  12     2094.56     1931.91     60.41 o 
  -2  -3  12      131.06      165.01     23.01 o 
  -1  -3  12     2195.20     2141.43     63.70 o 
   0  -3  12     2633.68     2787.09     82.49 o 
   1  -3  12      234.55      232.98     26.02 o 
   2  -3  12     1300.17     1196.60     52.41 o 
   3  -3  12      140.68      196.93     31.71 o 
   4  -3  12      104.21       63.29     31.47 o 
   5  -3  12     1588.89     1661.84     76.16 o 
   6  -3  12      584.43      708.66     73.31 o 
   7  -3  12       50.44       45.35     24.78 o 
 -10  -2  12      797.84      775.03     57.64 o 
  -9  -2  12     1159.99     1175.82     62.07 o 
  -8  -2  12       92.80       55.90     21.17 o 
  -7  -2  12     2840.13     2972.98     93.41 o 
  -6  -2  12      661.26      630.83     40.71 o 
  -5  -2  12       41.36       33.49     14.92 o 
  -4  -2  12     1864.01     1768.12     59.30 o 
  -3  -2  12     1559.72     1519.61     53.43 o 
  -2  -2  12      690.03      730.32     45.04 o 
  -1  -2  12     2059.69     1982.81     60.77 o 
   0  -2  12      817.96      888.46     43.43 o 
   1  -2  12      100.13       74.89     16.11 o 
   2  -2  12     3126.38     3082.28     69.97 o 
   3  -2  12       14.83        0.00     16.30 o 
   4  -2  12     1422.77     1413.79     70.21 o 
   5  -2  12     1052.09     1131.25     66.61 o 
   6  -2  12       60.63       98.14     27.56 o 
   7  -2  12      241.63      218.43     57.25 o 
 -11  -1  12      345.40      317.84     37.41 o 
 -10  -1  12     1353.14     1538.84     76.68 o 
  -9  -1  12       31.70        6.64     17.51 o 
  -8  -1  12      588.18      545.03     47.15 o 
  -7  -1  12     1430.05     1496.82     91.77 o 
  -6  -1  12      986.43      897.18     45.62 o 
  -5  -1  12      777.79      831.84     62.48 o 
  -4  -1  12     4859.42     4502.70    115.20 o 
  -3  -1  12       95.30       67.13     17.92 o 
  -2  -1  12     2894.21     2602.96     83.09 o 
  -1  -1  12     1712.55     1679.65     70.83 o 
   0  -1  12       17.84        4.90     12.34 o 
   1  -1  12     2536.53     2627.13     72.89 o 
   2  -1  12      721.60      768.53     42.41 o 
   3  -1  12      322.80      280.90     35.96 o 
   4  -1  12      779.26      793.41     65.58 o 
   5  -1  12      487.82      550.43     50.05 o 
   6  -1  12       62.98       75.05     26.81 o 
   7  -1  12      765.27      754.86     60.96 o 
 -11   0  12      937.95      909.43     51.61 o 
 -10   0  12      607.64      507.82     39.65 o 
  -9   0  12       57.18        0.00     16.06 o 
  -8   0  12     2754.86     2729.37     75.99 o 
  -7   0  12     1648.50     1660.66     56.73 o 
  -6   0  12     1530.57     1537.43     54.31 o 
  -5   0  12     4219.97     4172.07    127.07 o 
  -4   0  12      129.77       82.23     19.02 o 
  -3   0  12      593.25      552.85     35.28 o 
  -2   0  12     1241.59     1201.18     56.03 o 
  -1   0  12       91.25       61.13     21.05 o 
   0   0  12      437.20      434.29     33.73 o 
   1   0  12     1257.26     1338.13     51.20 o 
   2   0  12        2.94       11.36     15.01 o 
   3   0  12      165.25      193.70     64.25 o 
   4   0  12      804.70      859.64     57.34 o 
   5   0  12       44.47       24.45     23.44 o 
   6   0  12      569.46      512.08     42.40 o 
 -12   1  12      583.85      498.25     56.26 o 
 -11   1  12      963.12      936.48     57.48 o 
 -10   1  12       56.72       40.92     18.94 o 
  -9   1  12     1229.34     1176.93     67.25 o 
  -8   1  12     1589.30     1675.52     57.39 o 
  -7   1  12      168.71      109.75     21.03 o 
  -6   1  12      856.03      932.78     40.45 o 
  -5   1  12     1604.04     1694.48     55.68 o 
  -4   1  12       20.16       24.54     17.62 o 
  -3   1  12     2579.73     2521.74     79.48 o 
  -2   1  12      713.07      754.87     45.92 o 
  -1   1  12      101.62       73.42     20.92 o 
   0   1  12     1123.23     1152.27     49.44 o 
   1   1  12     1298.40     1256.20     50.41 o 
   2   1  12      485.14      445.65     38.89 o 
   3   1  12      911.44     1025.82     59.19 o 
   4   1  12      140.59      131.54     24.77 o 
   5   1  12      149.68      127.97     25.56 o 
   6   1  12      560.39      637.63     55.18 o 
 -12   2  12     1291.83     1363.08    127.57 o 
 -11   2  12      723.85      732.29     57.99 o 
 -10   2  12      619.32      524.03     38.03 o 
  -9   2  12     1753.06     1796.43     59.37 o 
  -8   2  12      461.92      468.35     35.17 o 
  -7   2  12     1011.18     1059.38     47.70 o 
  -6   2  12     4209.06     4141.37     93.85 o 
  -5   2  12      481.65      472.69     66.71 o 
  -4   2  12     2257.12     2329.78    136.77 o 
  -3   2  12     2122.64     2234.65     91.79 o 
  -2   2  12       11.66       35.74     23.77 o 
  -1   2  12     1063.14      948.09     61.90 o 
   0   2  12     1867.92     2011.01     72.66 o 
   1   2  12        0.09        0.00     16.80 o 
   2   2  12      747.38      803.39     43.83 o 
   3   2  12      447.15      398.16     33.88 o 
   4   2  12       62.42       52.99     23.87 o 
   5   2  12      389.67      419.17     45.11 o 
 -12   3  12      826.19      855.92     49.65 o 
 -11   3  12        9.10        0.00     19.04 o 
 -10   3  12     1054.11     1086.60     58.45 o 
  -9   3  12     1363.34     1313.74     80.29 o 
  -8   3  12      132.93      140.65     20.80 o 
  -7   3  12     2685.42     2739.11    105.58 o 
  -6   3  12      488.21      499.12     50.67 o 
  -5   3  12      497.20      548.77     66.90 o 
  -4   3  12     1732.26     1864.67    113.69 o 
  -3   3  12     1316.12     1309.94    167.57 o 
  -2   3  12      118.92      139.38     30.83 o 
  -1   3  12     2650.69     2605.11    112.18 o 
   0   3  12      833.98      868.31     48.53 o 
   1   3  12     1240.27     1232.64     52.16 o 
   2   3  12      289.57      376.87     33.38 o 
   3   3  12        1.69        0.00     15.75 o 
   4   3  12      135.03       81.55     28.57 o 
   5   3  12      278.83      222.78     37.62 o 
 -12   4  12      108.51       90.91     43.16 o 
 -11   4  12      448.92      397.74     50.44 o 
 -10   4  12      941.15     1049.49     45.95 o 
  -9   4  12       99.75      128.65     20.47 o 
  -8   4  12      973.69     1042.06     58.43 o 
  -7   4  12     1881.05     1740.47     68.84 o 
  -6   4  12      643.51      580.77     54.55 o 
  -5   4  12     1676.89     1714.04     80.84 o 
  -4   4  12     5298.73     5459.51    159.54 o 
  -3   4  12       94.05       70.16     26.43 o 
  -2   4  12     2402.37     2449.58    112.83 o 
  -1   4  12      876.81      944.36     50.83 o 
   0   4  12       25.40        0.00     18.08 o 
   1   4  12      677.71      750.89     53.07 o 
   2   4  12       96.37       96.34     22.97 o 
   3   4  12       33.67        9.90     18.50 o 
   4   4  12      157.50      164.44     33.78 o 
 -12   5  12       54.75       44.90     43.19 o 
 -11   5  12     1213.38     1295.21    134.62 o 
 -10   5  12      631.89      703.26     54.21 o 
  -9   5  12      120.87      130.08     35.96 o 
  -8   5  12     2345.06     2554.16    113.53 o 
  -7   5  12      654.47      656.75     64.99 o 
  -6   5  12      774.16      803.47     95.09 o 
  -5   5  12     2577.19     2445.77    146.10 o 
  -4   5  12      182.58      135.13     44.68 o 
  -3   5  12      401.80      417.45     37.91 o 
  -2   5  12      572.17      549.37     43.52 o 
  -1   5  12       60.60       51.69     20.65 o 
   0   5  12      245.59      249.76     32.19 o 
   1   5  12      214.68      217.69     42.47 o 
   2   5  12        2.50        0.00     18.50 o 
   3   5  12      146.66      126.19     29.68 o 
 -12   6  12      768.27      779.07     72.08 o 
 -11   6  12     1352.73     1336.34     72.41 o 
 -10   6  12       18.30       23.04     31.65 o 
  -9   6  12     1227.05     1263.27     86.51 o 
  -8   6  12     1332.69     1518.30    242.70 o 
  -7   6  12      106.32      140.22     38.25 o 
  -6   6  12     2015.90     2029.39    124.11 o 
  -5   6  12      950.42      991.59     70.91 o 
  -4   6  12       19.42        0.00     38.18 o 
  -3   6  12      560.93      491.67     95.97 o 
  -2   6  12      475.15      447.41     57.89 o 
  -1   6  12        6.68        0.00     24.90 o 
   0   6  12      667.44      675.20     67.82 o 
   1   6  12       27.39        0.00     26.90 o 
   2   6  12        1.14        0.00     24.23 o 
 -12   7  12     1320.39     1287.02     74.01 o 
 -11   7  12      502.56      595.94     68.55 o 
 -10   7  12      268.77      346.27     52.21 o 
  -9   7  12     1639.69     1702.82    101.48 o 
  -8   7  12       41.24       64.28     25.94 o 
  -7   7  12      824.48      790.33     57.04 o 
  -6   7  12      918.74     1079.69     65.54 o 
  -5   7  12      316.33      264.18     60.16 o 
  -4   7  12       98.23      120.38     35.29 o 
  -3   7  12      737.74      717.16    104.83 o 
  -2   7  12        1.90        0.00     25.71 o 
  -1   7  12      172.35      127.14     36.88 o 
   0   7  12      159.26      168.38     41.78 o 
   1   7  12        0.12        0.00     27.69 o 
 -11   8  12       35.89       45.31     40.01 o 
 -10   8  12      741.34      854.26     62.42 o 
  -9   8  12      402.43      360.94     60.57 o 
  -8   8  12       96.63       37.60     26.20 o 
  -7   8  12      732.98      723.75     57.80 o 
  -6   8  12      520.67      478.31     50.12 o 
  -5   8  12       58.33       52.76     32.48 o 
  -4   8  12      267.77      250.94     45.80 o 
  -3   8  12       37.13        0.00     28.82 o 
  -2   8  12       20.13       36.75     30.66 o 
  -1   8  12      239.51      225.71     46.20 o 
   0   8  12       78.08       85.48     39.38 o 
 -10   9  12      617.62      690.83     72.09 o 
  -9   9  12      101.81       70.63     29.90 o 
  -8   9  12      297.01      304.67     42.91 o 
  -7   9  12      485.18      405.03     48.44 o 
  -6   9  12       29.84        3.00     25.84 o 
  -5   9  12      149.51      141.08     55.58 o 
  -4   9  12      387.21      385.87     56.95 o 
  -3   9  12        4.59        7.94     32.43 o 
  -2   9  12      244.18      275.06     52.79 o 
  -8  10  12      380.57      458.05     51.79 o 
  -7  10  12      127.98       65.91     31.81 o 
  -6  10  12       49.50       10.59     28.16 o 
  -5  10  12      289.21      224.22     49.42 o 
  -2  -9  13      160.29      141.95     41.85 o 
  -1  -9  13      337.62      265.75     49.61 o 
   0  -9  13      604.62      527.49     43.45 o 
   1  -9  13      287.39      219.84     39.02 o 
   2  -9  13      108.86      155.08     29.86 o 
   3  -9  13     1436.88     1460.17     67.00 o 
   4  -9  13       54.54       37.37     22.50 o 
  -4  -8  13      400.21      438.07     48.37 o 
  -3  -8  13      472.18      376.37     47.58 o 
  -2  -8  13       21.46        2.40     23.81 o 
  -1  -8  13      787.02      804.52     66.18 o 
   0  -8  13      703.04      764.92     54.57 o 
   1  -8  13        0.28        0.00     15.72 o 
   2  -8  13     1189.88     1189.55     59.22 o 
   3  -8  13      623.28      680.28     48.37 o 
   4  -8  13      212.13      221.18     30.88 o 
   5  -8  13     1597.75     1618.56     70.93 o 
  -5  -7  13       74.12       14.36     21.79 o 
  -4  -7  13      958.61      901.24     63.64 o 
  -3  -7  13      537.04      513.33     49.04 o 
  -2  -7  13      488.45      427.34     62.73 o 
  -1  -7  13     1538.01     1561.94     65.58 o 
   0  -7  13       59.36       52.57     18.61 o 
   1  -7  13      580.43      534.61     35.70 o 
   2  -7  13     2427.90     2298.09     75.29 o 
   3  -7  13       22.41        9.85     17.94 o 
   4  -7  13     1092.55     1031.85     63.83 o 
   5  -7  13     1269.46     1359.06     77.39 o 
   6  -7  13      121.27       67.60     28.14 o 
  -7  -6  13      257.89      259.37     34.99 o 
  -6  -6  13       10.90        0.00     19.75 o 
  -5  -6  13      821.73      827.77     53.02 o 
  -4  -6  13      800.17      790.38     57.77 o 
  -3  -6  13        0.18        0.00     19.02 o 
  -2  -6  13      893.97      929.12     59.13 o 
  -1  -6  13      976.14      936.71     66.55 o 
   0  -6  13        8.11       15.23     15.89 o 
   1  -6  13     2188.56     2348.23     64.45 o 
   2  -6  13     1430.09     1366.93     58.89 o 
   3  -6  13      328.14      356.88     68.91 o 
   4  -6  13     1371.45     1444.42     77.37 o 
   5  -6  13      392.84      351.21     43.62 o 
   6  -6  13      112.16       74.25     33.15 o 
  -8  -5  13      303.25      295.26     51.14 o 
  -7  -5  13      160.53      136.27     26.81 o 
  -6  -5  13      351.11      308.03     34.65 o 
  -5  -5  13     1598.46     1671.82    106.20 o 
  -4  -5  13      669.82      723.92     54.69 o 
  -3  -5  13      448.96      459.04    124.08 o 
  -2  -5  13     2773.41     2848.86     80.14 o 
  -1  -5  13       59.57       22.62     16.23 o 
   0  -5  13      955.44      898.73     47.21 o 
   1  -5  13      933.07     1001.72     61.44 o 
   2  -5  13       24.65       10.90     40.76 o 
   3  -5  13      407.93      349.21     62.79 o 
   4  -5  13      845.91      828.48     64.40 o 
   5  -5  13        9.70        0.00     20.06 o 
   6  -5  13      837.01      826.13     79.74 o 
  -8  -4  13      541.80      499.02     42.06 o 
  -7  -4  13       90.00       42.84     21.15 o 
  -6  -4  13     2207.88     2293.65     75.21 o 
  -5  -4  13     1662.59     1746.65     66.02 o 
  -4  -4  13      105.47       76.59     24.48 o 
  -3  -4  13     1681.67     1618.24     58.55 o 
  -2  -4  13      161.85      189.89     25.05 o 
  -1  -4  13      421.88      461.02     41.50 o 
   0  -4  13     1476.18     1558.50     57.96 o 
   1  -4  13      616.54      623.43     40.84 o 
   2  -4  13     1857.75     1855.84     77.04 o 
   3  -4  13     1437.97     1480.26     74.77 o 
   4  -4  13       10.76       12.98     21.02 o 
   5  -4  13      719.23      660.40    101.02 o 
   6  -4  13     1713.42     1717.04     85.93 o 
  -9  -3  13      796.00      925.64     55.01 o 
  -8  -3  13       80.60       49.49     24.45 o 
  -7  -3  13      755.84      680.62     45.64 o 
  -6  -3  13     2027.77     2230.56     72.45 o 
  -5  -3  13      162.90      174.48     26.70 o 
  -4  -3  13      847.76      842.42     45.53 o 
  -3  -3  13     1672.67     1773.40     60.29 o 
  -2  -3  13        7.64       19.62     14.66 o 
  -1  -3  13     2284.23     2323.34     69.46 o 
   0  -3  13     1955.46     1804.73     60.10 o 
   1  -3  13        1.21       29.06     16.78 o 
   2  -3  13     1848.25     1883.89     77.21 o 
   3  -3  13     1090.24     1049.28     76.64 o 
   4  -3  13      299.10      248.15     35.75 o 
   5  -3  13     1325.29     1259.79    101.97 o 
   6  -3  13      345.84      372.30     45.36 o 
 -10  -2  13      792.17      748.74     58.33 o 
  -9  -2  13      860.87      816.17     54.74 o 
  -8  -2  13       43.23       24.86     20.35 o 
  -7  -2  13     2305.10     2315.31    106.89 o 
  -6  -2  13     1000.53     1027.22     52.01 o 
  -5  -2  13      333.39      310.72     30.53 o 
  -4  -2  13     2666.06     2811.39     77.37 o 
  -3  -2  13      927.77      878.80     45.60 o 
  -2  -2  13     1422.22     1434.71     54.92 o 
  -1  -2  13     3746.88     3978.12     95.14 o 
   0  -2  13      270.02      270.79     28.81 o 
   1  -2  13     2018.80     2016.02     56.44 o 
   2  -2  13     1413.37     1340.48     76.11 o 
   3  -2  13       19.88       23.83     22.41 o 
   4  -2  13     1114.92     1183.65     68.13 o 
   5  -2  13      743.24      784.40     60.68 o 
   6  -2  13       26.23       28.75     26.08 o 
 -10  -1  13      828.66      671.43     47.97 o 
  -9  -1  13        5.26       18.54     20.61 o 
  -8  -1  13      654.37      600.19     42.17 o 
  -7  -1  13     1237.13     1199.45     55.53 o 
  -6  -1  13        0.02        0.00     15.61 o 
  -5  -1  13     2337.47     2444.93    122.24 o 
  -4  -1  13     2328.98     2187.92     66.86 o 
  -3  -1  13        9.22       21.40     15.71 o 
  -2  -1  13     2046.30     2025.63     56.84 o 
  -1  -1  13     1226.25     1321.44     47.86 o 
   0  -1  13      107.39      120.27     19.14 o 
   1  -1  13     1909.14     2016.91     56.91 o 
   2  -1  13      267.60      250.32     29.13 o 
   3  -1  13      190.74      136.47     29.61 o 
   4  -1  13      603.41      622.59     58.77 o 
   5  -1  13      176.46      200.07     36.47 o 
   6  -1  13      170.51      203.09     37.38 o 
 -11   0  13      812.56      863.19     64.26 o 
 -10   0  13      348.79      334.18     43.40 o 
  -9   0  13      156.48      207.74     33.36 o 
  -8   0  13     1434.19     1483.84     60.71 o 
  -7   0  13      451.73      447.03     37.37 o 
  -6   0  13      781.89      852.03     53.88 o 
  -5   0  13     2547.47     2420.66     93.53 o 
  -4   0  13      506.59      521.49     37.75 o 
  -3   0  13      908.96     1009.49     48.03 o 
  -2   0  13     1852.56     1934.48     60.10 o 
  -1   0  13        3.60       19.12     16.41 o 
   0   0  13     1288.23     1329.39     53.78 o 
   1   0  13     1251.47     1339.23     54.67 o 
   2   0  13       13.83        0.00     15.86 o 
   3   0  13      745.62      726.24     70.97 o 
   4   0  13      497.09      444.65     54.49 o 
   5   0  13        0.95        1.74     23.47 o 
 -11   1  13      879.28      957.87     83.50 o 
 -10   1  13        0.10        2.77     19.04 o 
  -9   1  13     1105.37     1142.97     54.11 o 
  -8   1  13     1297.00     1339.10     56.74 o 
  -7   1  13      299.08      270.68     30.34 o 
  -6   1  13     3444.93     3410.68     86.93 o 
  -5   1  13      844.73      961.73     47.99 o 
  -4   1  13      520.82      518.10     37.04 o 
  -3   1  13     1536.80     1655.83    117.51 o 
  -2   1  13      157.20      202.26     30.15 o 
  -1   1  13      422.58      394.24     32.57 o 
   0   1  13     1382.86     1450.76     55.50 o 
   1   1  13      266.56      318.58     36.32 o 
   2   1  13       85.78       67.41     24.55 o 
   3   1  13      682.65      684.55     65.45 o 
   4   1  13      125.75      199.06     63.78 o 
   5   1  13      322.16      382.44     96.22 o 
 -11   2  13      136.18      147.65     26.79 o 
 -10   2  13      527.54      524.59     47.29 o 
  -9   2  13     1281.08     1478.89     63.42 o 
  -8   2  13      110.04      101.82     22.25 o 
  -7   2  13     1139.06     1130.02     60.73 o 
  -6   2  13      932.03      943.00     55.64 o 
  -5   2  13        0.77        0.00     21.08 o 
  -4   2  13      591.67      700.45     59.92 o 
  -3   2  13     1380.37     1406.72    136.86 o 
  -2   2  13        1.60        0.00     21.83 o 
  -1   2  13     1190.76     1294.73     74.89 o 
   0   2  13     1973.88     1978.30     75.59 o 
   1   2  13      164.40       81.36     27.29 o 
   2   2  13      922.19      891.55     55.71 o 
   3   2  13      379.74      378.21     52.80 o 
   4   2  13       50.30       20.69     29.03 o 
 -11   3  13       30.11       19.28     26.06 o 
 -10   3  13     1287.06     1339.13    143.71 o 
  -9   3  13      626.67      593.10     47.24 o 
  -8   3  13      138.87      180.53     30.98 o 
  -7   3  13     1389.20     1444.39     66.12 o 
  -6   3  13      428.62      368.12     47.23 o 
  -5   3  13      825.59      774.41     83.08 o 
  -4   3  13     2351.22     2430.04    129.11 o 
  -3   3  13      657.20      653.09    104.99 o 
  -2   3  13      485.10      505.55     52.17 o 
  -1   3  13     2189.29     2213.10     93.93 o 
   0   3  13      117.13       75.27     27.92 o 
   1   3  13      289.64      314.17     36.56 o 
   2   3  13      193.62      196.34     32.73 o 
   3   3  13       14.56        0.00     32.95 o 
   4   3  13      197.54      262.91     38.94 o 
 -11   4  13      573.39      490.52     78.13 o 
 -10   4  13      667.97      689.52     46.04 o 
  -9   4  13       70.14       74.17     22.33 o 
  -8   4  13     1028.11     1155.52    146.73 o 
  -7   4  13     1178.20     1174.63     75.71 o 
  -6   4  13      143.43      129.40     64.19 o 
  -5   4  13     1835.07     1722.77    136.99 o 
  -4   4  13     1517.52     1403.79     77.31 o 
  -3   4  13       30.82        0.00     22.15 o 
  -2   4  13     1069.93     1197.14    132.95 o 
  -1   4  13      548.51      477.07     51.10 o 
   0   4  13       25.67        0.00     21.84 o 
   1   4  13      363.18      388.84     39.25 o 
   2   4  13      126.62      110.69     25.12 o 
   3   4  13       74.32       33.08     25.63 o 
 -11   5  13      927.56      988.58     66.03 o 
 -10   5  13      403.68      327.97     41.62 o 
  -9   5  13      166.56      182.36     43.31 o 
  -8   5  13     1488.90     1461.64    173.28 o 
  -7   5  13      415.48      512.40     82.60 o 
  -6   5  13      303.95      249.20     57.82 o 
  -5   5  13     1703.02     1967.61    137.27 o 
  -4   5  13      617.52      532.26     80.40 o 
  -3   5  13      783.66      644.31     87.65 o 
  -2   5  13      576.16      530.05     81.60 o 
  -1   5  13        0.41        0.91     20.39 o 
   0   5  13      166.07      114.85     27.84 o 
   1   5  13      285.06      290.60     59.87 o 
   2   5  13       14.49       25.61     22.31 o 
 -11   6  13      905.99      892.86     63.95 o 
 -10   6  13        3.38        0.00     30.24 o 
  -9   6  13     1085.58     1198.89     89.37 o 
  -8   6  13     1246.70     1209.18     88.69 o 
  -7   6  13      221.66      213.18     44.31 o 
  -6   6  13     1665.49     1650.44    134.75 o 
  -5   6  13        8.20        0.00     31.84 o 
  -4   6  13      463.03      471.22     77.56 o 
  -3   6  13      369.88      271.95     45.76 o 
  -2   6  13      105.23      113.19     35.64 o 
  -1   6  13      116.11      109.56     34.67 o 
   0   6  13      176.47      168.22     53.98 o 
   1   6  13       43.48       28.43     27.12 o 
 -11   7  13      240.71      206.58     48.22 o 
 -10   7  13      425.20      420.89     57.43 o 
  -9   7  13     1063.63     1213.26     92.69 o 
  -8   7  13        0.97       11.56     31.30 o 
  -7   7  13      399.54      455.56     87.65 o 
  -6   7  13      193.32      308.98     67.34 o 
  -5   7  13        8.58        0.00     25.03 o 
  -4   7  13      524.73      657.89     67.44 o 
  -3   7  13      414.49      420.69     57.00 o 
  -2   7  13        0.46        3.87     29.64 o 
  -1   7  13      175.06      172.57     42.35 o 
   0   7  13      105.32       66.07     42.69 o 
 -10   8  13      660.37      587.08    119.78 o 
  -9   8  13      288.51      244.96     49.39 o 
  -8   8  13      170.87      187.07     45.80 o 
  -7   8  13      593.83      673.85     72.83 o 
  -6   8  13       22.62       20.99     32.57 o 
  -5   8  13      271.52      250.98     49.15 o 
  -4   8  13      784.35      804.63    120.56 o 
  -3   8  13       20.01       39.46     36.29 o 
  -2   8  13      134.95      102.97     38.78 o 
  -8   9  13      365.02      437.54     79.72 o 
  -7   9  13      225.45      197.54     39.60 o 
  -6   9  13       38.05       42.47     36.89 o 
  -5   9  13      202.15      182.06     46.59 o 
  -4   9  13      187.33      145.97     44.62 o 
  -3  -8  14      403.87      373.99     59.35 o 
  -2  -8  14        8.64        0.00     20.16 o 
  -1  -8  14      877.95      938.09     56.78 o 
   0  -8  14      682.29      674.69     62.76 o 
   1  -8  14       31.34       15.86     21.34 o 
   2  -8  14      932.61      985.64     56.86 o 
   3  -8  14      345.23      295.32     36.83 o 
  -4  -7  14     1056.00     1097.26     70.96 o 
  -3  -7  14      356.27      269.65     46.38 o 
  -2  -7  14      227.55      217.98     31.16 o 
  -1  -7  14     1049.98     1082.86     70.10 o 
   0  -7  14      129.98      148.39     23.30 o 
   1  -7  14      820.28      734.29     48.77 o 
   2  -7  14     1049.04     1188.44     79.62 o 
   3  -7  14        6.27        0.00     22.91 o 
   4  -7  14      998.14     1022.82     69.74 o 
  -6  -6  14       24.37       24.27     23.33 o 
  -5  -6  14      974.38      969.77     58.30 o 
  -4  -6  14      653.69      689.59     56.90 o 
  -3  -6  14       13.54        0.00     21.18 o 
  -2  -6  14     1469.29     1535.84     64.64 o 
  -1  -6  14      614.54      658.54     49.35 o 
   0  -6  14      459.63      424.87     37.60 o 
   1  -6  14     2280.21     2429.14    115.11 o 
   2  -6  14      351.40      407.44     46.48 o 
   3  -6  14      322.85      307.60     49.72 o 
   4  -6  14      809.78      850.78     79.22 o 
   5  -6  14      135.49       98.29     32.68 o 
  -7  -5  14       45.58       59.39     24.73 o 
  -6  -5  14      610.91      545.30     45.03 o 
  -5  -5  14     1660.74     1613.18    119.08 o 
  -4  -5  14       24.09       12.83     22.10 o 
  -3  -5  14      548.91      619.80     52.33 o 
  -2  -5  14     1044.45     1036.03     53.27 o 
  -1  -5  14       95.03       41.97     20.32 o 
   0  -5  14      482.56      517.08     39.82 o 
   1  -5  14     1269.46     1275.54    126.71 o 
   2  -5  14      157.12      131.91     41.50 o 
   3  -5  14      734.84      765.05     77.50 o 
   4  -5  14      338.78      351.79     52.70 o 
   5  -5  14       77.97       88.22     30.72 o 
  -8  -4  14      408.28      329.92     37.08 o 
  -7  -4  14       91.54       88.60     24.90 o 
  -6  -4  14     1496.79     1579.39     87.01 o 
  -5  -4  14      577.33      536.82     49.96 o 
  -4  -4  14      225.96      245.40     46.34 o 
  -3  -4  14     1621.94     1657.63     62.77 o 
  -2  -4  14     1171.52     1386.90     78.01 o 
  -1  -4  14      414.17      444.24     38.08 o 
   0  -4  14     2099.14     2168.06     69.60 o 
   1  -4  14       15.16       13.17     17.83 o 
   2  -4  14      344.25      335.95     41.22 o 
   3  -4  14      885.15      878.32     62.71 o 
   4  -4  14       30.51       27.47     24.11 o 
   5  -4  14      906.16      760.40     65.17 o 
  -8  -3  14       80.90       41.67     22.96 o 
  -7  -3  14      861.84      903.03     58.79 o 
  -6  -3  14     1617.42     1597.39     67.10 o 
  -5  -3  14        0.26        0.00     20.30 o 
  -4  -3  14     1298.40     1198.00     55.08 o 
  -3  -3  14     1482.61     1490.21     64.34 o 
  -2  -3  14        2.87        0.00     15.32 o 
  -1  -3  14      372.41      444.88     46.64 o 
   0  -3  14      530.54      599.83     47.05 o 
   1  -3  14       17.39       34.10     18.98 o 
   2  -3  14     1481.37     1678.23     79.95 o 
   3  -3  14      327.93      350.55     54.54 o 
   4  -3  14      416.19      340.48     51.73 o 
   5  -3  14      831.15      884.35     65.03 o 
  -9  -2  14      582.68      570.70     45.10 o 
  -8  -2  14       46.05       35.73     20.46 o 
  -7  -2  14      809.50      791.20     57.45 o 
  -6  -2  14      216.94      169.04     60.99 o 
  -5  -2  14      832.70      858.92     48.29 o 
  -4  -2  14     1106.66     1032.80     84.48 o 
  -3  -2  14      648.93      571.33     42.79 o 
  -2  -2  14      525.77      512.75     73.66 o 
  -1  -2  14     2149.68     2273.76     70.24 o 
   0  -2  14        4.47        3.39     16.26 o 
   1  -2  14     2052.99     2110.33     68.18 o 
   2  -2  14     1221.01     1258.58     97.24 o 
   3  -2  14       64.78       28.67     36.47 o 
   4  -2  14      670.25      615.26     55.26 o 
   5  -2  14      464.51      520.13     53.27 o 
 -10  -1  14      611.91      615.47     47.46 o 
  -9  -1  14       49.97       31.70     21.76 o 
  -8  -1  14      522.44      562.64     43.06 o 
  -7  -1  14      970.19     1008.90     54.20 o 
  -6  -1  14      213.55      226.76     33.60 o 
  -5  -1  14     2791.15     2548.67     96.11 o 
  -4  -1  14     1446.72     1396.93    101.90 o 
  -3  -1  14      109.02      113.38     22.69 o 
  -2  -1  14     3007.55     3041.21     74.12 o 
  -1  -1  14      328.52      332.73     28.44 o 
   0  -1  14     1322.84     1270.50     61.01 o 
   1  -1  14     1092.69     1073.89     45.96 o 
   2  -1  14      283.44      292.80     38.55 o 
   3  -1  14      226.00      203.54     35.09 o 
   4  -1  14      450.52      472.26     49.49 o 
   5  -1  14        6.98        0.00     25.07 o 
 -10   0  14      256.26      250.36     43.81 o 
  -9   0  14      236.54      242.37     35.71 o 
  -8   0  14      805.11      718.56     47.11 o 
  -7   0  14       15.15       24.63     22.36 o 
  -6   0  14     1450.94     1425.83     66.80 o 
  -5   0  14     1882.74     1865.99     73.64 o 
  -4   0  14       74.83       31.58     20.25 o 
  -3   0  14     1549.14     1429.93     51.63 o 
  -2   0  14      955.42     1016.46     44.71 o 
  -1   0  14        1.96       13.78     16.42 o 
   0   0  14      708.11      637.82     63.76 o 
   1   0  14      951.19      991.08     51.35 o 
   2   0  14        3.35        0.00     21.55 o 
   3   0  14      386.19      484.36     47.18 o 
   4   0  14      256.84      290.71     41.22 o 
 -10   1  14       25.29        4.65     20.79 o 
  -9   1  14     1052.21     1103.95     56.15 o 
  -8   1  14      525.25      539.08     40.86 o 
  -7   1  14      615.57      604.64     68.80 o 
  -6   1  14     3130.68     3142.20     85.47 o 
  -5   1  14      226.58      231.19     28.10 o 
  -4   1  14      241.90      301.88     35.72 o 
  -3   1  14     1560.71     1598.83     82.97 o 
  -2   1  14      199.43      188.94     30.81 o 
  -1   1  14      686.35      663.25     54.20 o 
   0   1  14      558.04      598.03     65.44 o 
   1   1  14       21.08       38.53     22.15 o 
   2   1  14      181.11      150.38     29.80 o 
   3   1  14      316.27      357.49     90.55 o 
   4   1  14       20.20       43.08     31.85 o 
 -11   2  14       49.69       36.19     26.99 o 
 -10   2  14      612.70      649.07     52.87 o 
  -9   2  14      997.33      982.94     62.71 o 
  -8   2  14       15.48       47.54     27.45 o 
  -7   2  14     2127.47     2154.26     87.59 o 
  -6   2  14     1076.56      977.22     59.22 o 
  -5   2  14       85.32       48.51     27.29 o 
  -4   2  14      941.44     1034.84    102.85 o 
  -3   2  14      764.98      785.92     66.98 o 
  -2   2  14       92.71       19.21     26.72 o 
  -1   2  14      877.02      861.27     56.35 o 
   0   2  14      404.04      398.55     42.27 o 
   1   2  14       45.34       40.56     35.32 o 
   2   2  14      629.32      597.95     62.61 o 
   3   2  14      151.26      172.04     41.66 o 
 -11   3  14      138.12      132.04     31.91 o 
 -10   3  14     1269.67     1254.56     72.47 o 
  -9   3  14      288.48      250.20     43.37 o 
  -8   3  14      347.25      343.24     46.75 o 
  -7   3  14     1374.80     1488.13     71.35 o 
  -6   3  14      209.38      260.99     56.15 o 
  -5   3  14      167.49      216.77     39.61 o 
  -4   3  14     1461.06     1442.71    106.03 o 
  -3   3  14      228.81      222.36     61.61 o 
  -2   3  14      843.86     1052.35     72.57 o 
  -1   3  14      975.74      962.71     74.06 o 
   0   3  14       27.16        0.00     20.36 o 
   1   3  14      346.77      354.63     40.18 o 
   2   3  14      357.02      273.69     38.03 o 
 -11   4  14      579.02      652.57     93.45 o 
 -10   4  14      751.76      836.00    104.17 o 
  -9   4  14        8.49        0.00     26.36 o 
  -8   4  14      967.71      988.98     61.24 o 
  -7   4  14      666.57      667.85     63.03 o 
  -6   4  14      186.14      136.77     36.31 o 
  -5   4  14     1210.30     1293.93    104.67 o 
  -4   4  14     1082.92      964.15     70.24 o 
  -3   4  14      151.79       90.74     39.00 o 
  -2   4  14     1176.79     1179.80    103.38 o 
  -1   4  14      151.28      172.64     36.66 o 
   0   4  14      198.15      141.81     36.49 o 
   1   4  14      302.28      308.05     38.80 o 
   2   4  14       17.17       14.04     25.14 o 
 -10   5  14      177.54      193.61     66.64 o 
  -9   5  14      132.51       77.31     49.31 o 
  -8   5  14     1182.10     1237.36    124.41 o 
  -7   5  14      335.47      199.51     59.21 o 
  -6   5  14      535.66      413.40     77.62 o 
  -5   5  14     1322.17     1449.23    129.71 o 
  -4   5  14      135.43       95.15     47.73 o 
  -3   5  14      508.64      493.29     79.89 o 
  -2   5  14      274.04      280.41     64.76 o 
  -1   5  14       14.68        0.00     42.31 o 
   0   5  14      262.18      287.60     69.55 o 
   1   5  14      113.69      170.06     43.83 o 
 -10   6  14        2.83        7.36     36.18 o 
  -9   6  14     1180.23     1102.06    100.57 o 
  -8   6  14      526.94      388.05     80.40 o 
  -7   6  14      369.56      419.39     80.27 o 
  -6   6  14      502.93      537.87     86.83 o 
  -5   6  14      187.24      138.53     52.46 o 
  -4   6  14       99.93       48.49     41.93 o 
  -3   6  14      486.31      364.59     76.68 o 
  -2   6  14        0.99        0.00     34.62 o 
  -1   6  14      179.26      269.19     69.99 o 
  -9   7  14      563.47      575.99     71.29 o 
  -8   7  14       14.62        0.00     42.25 o 
  -7   7  14      351.71      465.17     83.23 o 
  -6   7  14      333.49      392.46     77.12 o 
  -5   7  14        1.12        0.95     36.07 o 
  -4   7  14      319.98      319.19     73.46 o 
  -3   7  14       50.76       21.75     43.70 o 
  -2   7  14       25.20       12.42     44.14 o 
  -8   8  14      161.07      208.53    144.08 o 
  -7   8  14      287.65      378.97     80.90 o 
  -6   8  14        5.38        0.00     44.90 o 
  -5   8  14       83.97       53.03     49.50 o 
  -2  -7  15      550.71      667.82     58.25 o 
  -1  -7  15      871.52      963.54     66.53 o 
   0  -7  15        4.65        0.00     20.71 o 
   1  -7  15      695.01      599.82     85.97 o 
   2  -7  15      701.40      811.82     64.33 o 
  -4  -6  15      245.50      178.31     35.80 o 
  -3  -6  15       86.53       48.18     26.29 o 
  -2  -6  15     1450.04     1422.68     76.74 o 
  -1  -6  15      283.21      299.41     37.93 o 
   0  -6  15      765.68      736.46     48.51 o 
   1  -6  15     1037.71     1136.10    142.52 o 
   2  -6  15       73.86       59.49     30.01 o 
   3  -6  15      303.58      267.07     41.07 o 
  -5  -5  15      786.58      739.37     82.23 o 
  -4  -5  15        1.15        0.00     20.94 o 
  -3  -5  15      642.58      732.83     58.22 o 
  -2  -5  15      810.44      849.98     51.51 o 
  -1  -5  15       19.47        0.00     20.23 o 
   0  -5  15     1189.95     1171.27     57.61 o 
   1  -5  15      830.84      845.90     88.97 o 
   2  -5  15        7.67        0.00     24.21 o 
   3  -5  15      504.06      442.74     50.52 o 
   4  -5  15      339.14      360.99     47.86 o 
  -6  -4  15     1190.74     1297.78     97.32 o 
  -5  -4  15      129.92      139.03     38.88 o 
  -4  -4  15      367.74      426.93     79.43 o 
  -3  -4  15     1033.04      986.07     52.80 o 
  -2  -4  15       11.83        9.94     18.50 o 
  -1  -4  15     1202.80     1302.22     59.84 o 
   0  -4  15      637.19      631.37     44.69 o 
   1  -4  15       58.24       41.02     29.15 o 
   2  -4  15      307.33      288.60     42.05 o 
   3  -4  15      719.04      601.58     55.90 o 
   4  -4  15       24.75       18.94     26.24 o 
  -7  -3  15      953.01      935.97     57.70 o 
  -6  -3  15      809.48      891.03     63.17 o 
  -5  -3  15      142.77      126.55     40.44 o 
  -4  -3  15      773.20      905.26     60.58 o 
  -3  -3  15      510.83      410.03     45.60 o 
  -2  -3  15      268.95      303.46     32.77 o 
  -1  -3  15     2632.62     2845.88    116.34 o 
   0  -3  15     1219.34     1240.80     56.69 o 
   1  -3  15      253.47      205.69     35.92 o 
   2  -3  15     1322.51     1333.26    155.52 o 
   3  -3  15      149.80      178.54     35.83 o 
   4  -3  15      276.64      236.70     39.85 o 
  -8  -2  15      219.56      240.91     33.80 o 
  -7  -2  15      918.17      930.58     56.04 o 
  -6  -2  15      123.47       89.27     34.24 o 
  -5  -2  15      690.17      666.66     45.42 o 
  -4  -2  15     1439.43     1544.59     62.22 o 
  -3  -2  15       81.63       34.82     19.57 o 
  -2  -2  15     2030.10     2224.86     76.60 o 
  -1  -2  15     1749.99     1663.73     63.47 o 
   0  -2  15        1.78        9.47     17.94 o 
   1  -2  15      786.63      819.01     60.42 o 
   2  -2  15      572.53      551.02     51.93 o 
   3  -2  15       18.95       10.22     25.17 o 
   4  -2  15      859.05      847.63     65.47 o 
  -9  -1  15        1.46        0.00     21.12 o 
  -8  -1  15      700.00      695.31     50.23 o 
  -7  -1  15      439.28      410.84     45.55 o 
  -6  -1  15      337.17      386.18     37.24 o 
  -5  -1  15     1452.02     1465.24     62.56 o 
  -4  -1  15      543.33      556.70     41.50 o 
  -3  -1  15      563.54      673.54     44.97 o 
  -2  -1  15     2407.80     2304.38     73.30 o 
  -1  -1  15      260.06      199.91     26.93 o 
   0  -1  15      450.07      456.94     42.96 o 
   1  -1  15     1270.18     1279.30     59.28 o 
   2  -1  15      111.79      103.05     30.39 o 
   3  -1  15      301.37      281.62     40.83 o 
  -9   0  15      243.74      249.83     38.70 o 
  -8   0  15      662.45      645.16     53.13 o 
  -7   0  15       25.55        5.43     21.86 o 
  -6   0  15     1483.89     1679.43     96.53 o 
  -5   0  15     1440.84     1465.94     91.99 o 
  -4   0  15        2.57       11.13     19.03 o 
  -3   0  15     1808.60     1838.15     59.14 o 
  -2   0  15     1133.84     1082.53     48.21 o 
  -1   0  15      143.59      111.47     24.73 o 
   0   0  15     1281.92     1391.81     71.04 o 
   1   0  15      420.91      422.48     45.23 o 
   2   0  15       27.72       56.94     32.12 o 
   3   0  15      298.48      403.22     57.82 o 
  -9   1  15     1106.43     1038.43     66.07 o 
  -8   1  15      318.36      339.88     58.83 o 
  -7   1  15      720.74      671.91     87.81 o 
  -6   1  15     1556.39     1426.61    128.10 o 
  -5   1  15       66.13       75.17     26.10 o 
  -4   1  15      665.84      723.40     62.34 o 
  -3   1  15     1205.18     1075.31     62.17 o 
  -2   1  15        2.76        0.00     20.51 o 
  -1   1  15      304.69      316.39     39.29 o 
   0   1  15      611.74      575.64     49.52 o 
   1   1  15      190.51      143.88     30.48 o 
   2   1  15      176.55      195.10     43.40 o 
 -10   2  15      906.86      882.53     62.56 o 
  -9   2  15      690.56      658.10     65.85 o 
  -8   2  15      121.28       80.31     48.74 o 
  -7   2  15     1362.24     1384.76     72.45 o 
  -6   2  15      446.84      461.29     98.89 o 
  -5   2  15      126.72      109.52     35.25 o 
  -4   2  15      792.94      773.97     67.46 o 
  -3   2  15      409.29      361.21     49.18 o 
  -2   2  15       91.48      111.87     33.64 o 
  -1   2  15      939.03      939.01     73.01 o 
   0   2  15      279.63      357.48     42.27 o 
   1   2  15       98.17      112.54     30.54 o 
   2   2  15      312.95      248.56     83.83 o 
 -10   3  15      812.22      834.84     74.61 o 
  -9   3  15      171.91      136.49     36.93 o 
  -8   3  15      395.58      448.36     47.21 o 
  -7   3  15     1034.25     1069.33     70.22 o 
  -6   3  15       21.11        8.06     28.50 o 
  -5   3  15      512.77      576.46     60.62 o 
  -4   3  15      951.50      991.05     75.76 o 
  -3   3  15        0.35        8.50     25.32 o 
  -2   3  15      477.40      534.68     58.19 o 
  -1   3  15      394.97      344.28     40.54 o 
   0   3  15       17.37       14.96     23.45 o 
   1   3  15      231.43      342.33     42.84 o 
  -9   4  15       80.43       46.06     32.96 o 
  -8   4  15      734.37      647.90     67.17 o 
  -7   4  15      144.81       32.47     46.85 o 
  -6   4  15      171.75      159.47     38.84 o 
  -5   4  15      655.73      801.84     94.14 o 
  -4   4  15      335.88      267.30     45.92 o 
  -3   4  15      180.86      217.40     48.77 o 
  -2   4  15      545.59      586.31    108.17 o 
  -1   4  15       71.82       61.00     38.24 o 
   0   4  15      201.31      208.72     36.10 o 
  -9   5  15      212.59      164.27     77.78 o 
  -8   5  15      737.96      638.70     98.68 o 
  -7   5  15       22.32        0.00     43.38 o 
  -6   5  15      868.22      837.58    108.84 o 
  -5   5  15      710.60      659.13     97.61 o 
  -4   5  15        0.21        0.00     39.85 o 
  -3   5  15      379.76      354.06     76.49 o 
  -2   5  15      185.58       90.93     50.70 o 
  -1   5  15       60.30       91.81     54.80 o 
  -8   6  15       80.55      149.51     59.65 o 
  -7   6  15      206.70      258.28     71.44 o 
  -6   6  15      458.86      457.10     86.45 o 
  -5   6  15       97.06       51.45     48.36 o 
  -4   6  15      191.21      140.74     58.64 o 
  -3   6  15      118.05       24.97     43.64 o 
  -6   7  15      149.82      197.18     68.23 o 
  -1  -6  16        6.22        0.00     21.84 o 
  -4  -5  16       36.24       26.88     27.33 o 
  -3  -5  16      842.38      766.28     62.52 o 
  -2  -5  16      746.48      730.97     50.63 o 
  -1  -5  16      110.14      130.76     28.19 o 
   0  -5  16     1299.98     1292.25     80.80 o 
   1  -5  16      344.15      298.29     41.43 o 
  -5  -4  16       66.07       66.57     29.42 o 
  -4  -4  16      440.57      380.41     45.37 o 
  -3  -4  16      694.94      627.14     46.85 o 
  -2  -4  16        2.26        0.00     21.01 o 
  -1  -4  16      339.51      375.17     37.52 o 
   0  -4  16      464.24      542.08     43.45 o 
   1  -4  16       25.88        7.91     23.54 o 
   2  -4  16      548.43      502.22     52.59 o 
  -6  -3  16      316.35      286.78     41.91 o 
  -5  -3  16      132.98      118.70     32.21 o 
  -4  -3  16      553.66      597.81     49.71 o 
  -3  -3  16      197.05      192.51     29.32 o 
  -2  -3  16      266.18      310.84     34.15 o 
  -1  -3  16     1171.10     1137.86     57.75 o 
   0  -3  16      138.18      122.93     26.57 o 
   1  -3  16      441.39      485.88     50.71 o 
   2  -3  16      665.15      750.41     62.98 o 
  -7  -2  16      668.97      619.20     56.68 o 
  -6  -2  16       20.16       19.07     26.59 o 
  -5  -2  16      412.49      438.67     41.08 o 
  -4  -2  16      468.40      439.59     39.64 o 
  -3  -2  16       51.86       34.84     21.21 o 
  -2  -2  16     1425.78     1529.98     65.37 o 
  -1  -2  16      751.12      830.25     50.85 o 
   0  -2  16      104.27       75.67     22.70 o 
   1  -2  16     1005.88      937.33     87.91 o 
   2  -2  16      385.05      314.65     44.42 o 
  -7  -1  16      113.63       77.95     29.28 o 
  -6  -1  16      219.50      151.62     27.87 o 
  -5  -1  16     1139.42     1115.92     58.05 o 
  -4  -1  16      158.86      130.46     27.06 o 
  -3  -1  16      926.40      884.27     86.32 o 
  -2  -1  16     1429.75     1487.48     62.48 o 
  -1  -1  16      100.72      105.81     26.87 o 
   0  -1  16      587.37      690.83     42.62 o 
   1  -1  16      818.47      945.44     76.88 o 
   2  -1  16       14.90        0.00     22.68 o 
  -8   0  16      685.40      685.98    121.96 o 
  -7   0  16        7.59        0.00     24.07 o 
  -6   0  16     1275.08     1207.95    103.85 o 
  -5   0  16      770.98      670.84     54.13 o 
  -4   0  16       88.02       39.88     25.56 o 
  -3   0  16     1262.92     1286.29     94.25 o 
  -2   0  16      487.88      436.57     39.27 o 
  -1   0  16      277.44      299.36     34.75 o 
   0   0  16      893.70      915.38    102.33 o 
   1   0  16      150.93      113.67     37.74 o 
  -8   1  16      131.82      134.25     40.30 o 
  -7   1  16      558.19      534.28     60.84 o 
  -6   1  16     1133.18     1214.75     84.87 o 
  -5   1  16       81.88       29.38     25.19 o 
  -4   1  16      486.59      479.59     46.98 o 
  -3   1  16      583.85      558.01     44.07 o 
  -2   1  16        0.18        2.72     23.29 o 
  -1   1  16      455.60      498.27     47.96 o 
   0   1  16      365.22      368.38     43.74 o 
   1   1  16        0.60       38.89     32.13 o 
  -8   2  16      123.16       86.66     34.65 o 
  -7   2  16      838.41      753.80     59.34 o 
  -6   2  16      351.77      278.67     39.28 o 
  -5   2  16      134.26      112.77     28.75 o 
  -4   2  16      610.93      601.36     62.86 o 
  -3   2  16       31.28       15.03     31.20 o 
  -2   2  16      498.97      462.67     47.64 o 
  -1   2  16      494.41      431.62     46.25 o 
   0   2  16       20.58       34.75     38.94 o 
  -8   3  16      473.62      507.34     88.25 o 
  -7   3  16      605.82      646.83     54.50 o 
  -6   3  16        0.52        0.00     22.33 o 
  -5   3  16      553.45      528.34     60.86 o 
  -4   3  16      237.17      233.85     64.70 o 
  -3   3  16       25.37        6.29     26.00 o 
  -2   3  16      564.57      573.72     53.17 o 
  -1   3  16      331.87      300.35     73.53 o 
  -8   4  16      317.06      360.11     55.42 o 
  -7   4  16      113.14      101.52     56.12 o 
  -6   4  16      124.02      103.29     53.09 o 
  -5   4  16      583.09      602.44     97.17 o 
  -4   4  16       73.39       82.35     53.47 o 
  -3   4  16      334.12      388.36     81.60 o 
  -2   4  16      442.74      437.33     55.40 o 
  -7   5  16       26.96       55.99     48.36 o 
  -6   5  16      581.57      714.30    106.88 o 
  -5   5  16      306.22      273.85     70.12 o 
  -4   5  16       20.84        8.58     42.56 o 
  -3  -3  17      174.39      146.59     29.97 o 
  -2  -3  17      290.93      338.20     47.23 o 
  -4  -2  17      714.79      824.30     53.62 o 
  -3  -2  17       16.47       13.55     21.96 o 
  -2  -2  17      860.79      849.32     53.51 o 
  -1  -2  17      270.26      228.84     34.90 o 
  -5  -1  17     1019.71     1122.61    114.73 o 
  -4  -1  17       54.03       26.23     23.47 o 
  -3  -1  17      304.99      335.47     36.92 o 
  -2  -1  17      664.14      745.27     67.74 o 
  -1  -1  17        1.82        3.60     24.82 o 
  -6   0  17      924.78     1003.99     67.41 o 
  -5   0  17      425.42      336.40     42.89 o 
  -4   0  17      127.73      141.71     35.40 o 
  -3   0  17      889.18      937.03    129.29 o 
  -2   0  17      205.60      286.14     34.95 o 
  -1   0  17      262.60      285.48     34.94 o 
  -6   1  17      814.54      789.19     73.66 o 
  -5   1  17       15.69       25.62     26.24 o 
  -4   1  17      422.06      480.03     43.88 o 
  -3   1  17      543.72      610.78     53.19 o 
  -2   1  17        0.60        5.51     20.14 o 
  -5   2  17      206.94      231.82     38.90 o 
  -4   2  17      467.23      553.30     52.32 o 
  -3   2  17       37.29       55.99     27.27 o 
                                                 
